# Supplementary material for: Evogliptin prevents ceramide-induced pyroptosis during calcification via modulation of NLRP3/GSDM-D mediated pathway in Vascular Smooth Muscle Cells
Source: PLoS One. 2025 Dec 3;20(12):e0337200. doi: 10.1371/journal.pone.0337200 (PMC12674538; doi:10.1371/journal.pone.0337200)
Supplement: S1 Data — (ZIP) [file pone.0337200.s002.zip]

Archive with 28 entries (28 files):
- Fig.1 minimal dataset/Fig.1 Alazarin Red Staining.xlsx
- Fig.1 minimal dataset/Fig.1 RT-PCR.xlsx
- Fig.1 minimal dataset/Fig.1 WB Quantification.xlsx
- Fig.10 minimal dataset/Fig.10 ARS Quantification.xlsx
- Fig.10 minimal dataset/Fig.10 Calcium Assay.xlsx
- Fig.10 minimal dataset/Fig.10 RT-PCR.xlsx
- Fig.10 minimal dataset/Fig.10 WB Quantification.xlsx
- Fig.11 minimal dataset/Fig.11 LDH Assay.xlsx
- Fig.11 minimal dataset/Fig.11 RT-PCR.xlsx
- Fig.11 minimal dataset/Fig.11 WB Quantification.xlsx
- Fig.2 minimaldataset/Fig.2 Alazarin Red Staining.xlsx
- Fig.2 minimaldataset/Fig.2 RT-PCR.xlsx
- Fig.2 minimaldataset/Fig.2 WB Quantification.xlsx
- Fig.4 minimal dataset/Fig.4 LDH Assay.xlsx
- Fig.4 minimal dataset/Fig.4 RT-PCR.xlsx
- Fig.4 minimal dataset/Fig.4 WB Quantification.xlsx
- Fig.5 minimal dataset/Fig. 5 ARS Quantification.xlsx
- Fig.5 minimal dataset/Fig.5 RT-PCR.xlsx
- Fig.5 minimal dataset/Fig.5 WB Quantification.xlsx
- Fig.6 minimal dataset/Fig.6 LDH Assay.xlsx
- Fig.6 minimal dataset/Fig.6 RT-PCR.xlsx
- Fig.6 minimal dataset/Fig.6 WB Quantification.xlsx
- Fig.7 minimal dataset/Fig. 7 ARS Quantification.xlsx
- Fig.7 minimal dataset/Fig.7 RT-PCR.xlsx
- Fig.8 minimal dataset/Fig.7 & Fig.8 WB Quantification.xlsx
- Fig.8 minimal dataset/Fig.8 LDH Assay.xlsx
- Fig.8 minimal dataset/Fig.8 RT-PCR.xlsx
- Fig.9 minimal dataset/Fig.9 SMase Assay.xlsx
