# Supplementary material for: Evogliptin prevents ceramide-induced pyroptosis during calcification via modulation of NLRP3/GSDM-D mediated pathway in Vascular Smooth Muscle Cells
Source: PLoS One. 2025 Dec 3;20(12):e0337200. doi: 10.1371/journal.pone.0337200 (PMC12674538; doi:10.1371/journal.pone.0337200)
Supplement: S1 Data — (ZIP) [file pone.0337200.s002.zip › Fig.1 minimal dataset/Fig.1 Alazarin Red Staining.xlsx]

## Sheet: Pi Only
Control	High Pi
0.065	0.218
0.066	0.212
0.067	0.215
0.066	0.215			Average
0.001	0.003			SD
						Control	High Pi
						1	3.25758
					SD	0.001	0.003
