# Supplementary material for: Evogliptin prevents ceramide-induced pyroptosis during calcification via modulation of NLRP3/GSDM-D mediated pathway in Vascular Smooth Muscle Cells
Source: PLoS One. 2025 Dec 3;20(12):e0337200. doi: 10.1371/journal.pone.0337200 (PMC12674538; doi:10.1371/journal.pone.0337200)
Supplement: S1 Data — (ZIP) [file pone.0337200.s002.zip › Fig.1 minimal dataset/Fig.1 RT-PCR.xlsx]

## Sheet: SM22 Final
S.No.	Endogenous control	Ct Value	Ct Value Duplicate	Ct Mean		Target Gene	Ct Value	Ct Value Duplicate	Ct Mean		∆Ct	∆∆Ct	Fold Change					S.No.	∆Ct Control	∆Ct Treatment 1
1	Control	16.41	16.29	16.35		SM22α	21.93	22.02	21.975		5.625							1	5.675	6.515
2	Control	16.88	16.7	16.79		SM22α	21.35	21.51	21.43		4.64							2	4.74	6.405
3	Control	17.18	17.02	17.1		SM22α	21.95	21.1	21.525		4.425							3	4.425	6.04
										Average	4.89667
																		SD	0.650122	0.248646
																		SE	0.375348	0.143556
	Treatment 1(High Pi)																			SM22α	SD
1	High Pi	17.1	17.34	17.22		SM22α	23.51	23.96	23.735		6.515								Control	1	0.650122
2	High Pi	17.45	17.11	17.28		SM22α	23.46	23.91	23.685		6.405								Pi	0.385998	0.248646
3	High Pi	17.25	17.21	17.23		SM22α	23.35	23.19	23.27		6.04
										Average	6.32	1.42333	0.37285

## Sheet: Alpha SMA
S.No.	Endogenous control	Ct Value	Ct Value Duplicate	Ct Mean		Target Gene	Ct Value	Ct Value Duplicate	Ct Mean		∆Ct	∆∆Ct	Fold Change
1	Control	16.41	16.29	16.35		α-SMA	23.25	23.38	23.315		6.965						S.No.	∆Ct Control	∆Ct Treatment 1
2	Control	16.88	16.7	16.79		α-SMA	23.61	23.59	23.6		6.81						1	6.965	7.66
3	Control	17.18	17.02	17.1		α-SMA	23.41	23.44	23.425		6.325						2	6.81	7.505
										Average	6.7						3	6.325	7.23
																	SD	0.333879	0.217773
																	SE	0.192765	0.125731
	Treatment 1(High Pi)
1	High Pi	17.1	17.34	17.22		α-SMA	24.95	24.81	24.88		7.66								SM22α	SD
2	High Pi	17.45	17.11	17.28		α-SMA	24.86	24.71	24.785		7.505							Control	1	0.333879
3	High Pi	17.25	17.21	17.23		α-SMA	24.36	24.56	24.46		7.23							Pi	0.385998	0.217773
										Average	7.465	0.765	0.588453

## Sheet: OPN 1
S.No.	Endogenous control	Ct Value	Ct Value Duplicate	Ct Mean		Target Gene	Ct Value	Ct Value Duplicate	Ct Mean		∆Ct	∆∆Ct	Fold Change
1	Control	16.41	16.29	16.35		OPN	23.74	23.43	23.585		7.235						S.No.	∆Ct Control	∆Ct Treatment 1
2	Control	16.88	16.7	16.79		OPN	24.23	24.12	24.175		7.385						1	7.235	5.71
3	Control	17.18	17.02	17.1		OPN	23.72	23.58	23.65		6.55						2	7.385	5.775
										Average	7.05667						3	6.55	5.66
																	SD	0.44515	0.0576628
																	SE	0.257007	0.0332916
	Treatment 1(High Pi)
1	High Pi	17.1	17.34	17.22		OPN	22.9	22.96	22.93		5.71								OPN	SD
2	High Pi	17.45	17.11	17.28		OPN	23.03	23.08	23.055		5.775							Control	1	0.44515
3	High Pi	17.25	17.21	17.23		OPN	22.79	22.99	22.89		5.66							High Pi	2.53444	0.0576628
										Average	5.715	-1.34167	2.53444

## Sheet: BMP2
S.No.	Endogenous control	Ct Value	Ct Value Duplicate	Ct Mean		Target Gene	Ct Value	Ct Value Duplicate	Ct Mean		∆Ct	∆∆Ct	Fold Change
1	Control	16.41	16.29	16.35		BMP2	21.96	21.77	21.865		5.515						S.No.	∆Ct Control	∆Ct Treatment 1
2	Control	16.88	16.7	16.79		BMP2	22.12	22.02	22.07		5.28						1	5.515	3.77
3	Control	17.18	17.02	17.1		BMP2	21.96	21.88	21.92		4.82						2	5.28	3.875
										Average	5.205						3	4.82	3.75
																	SD	0.353518	0.0671441
																	SE	0.204104	0.0387657
	Treatment 1(High Pi)
1	High Pi	17.1	17.34	17.22		BMP2	21.02	20.96	20.99		3.77								BMP2	SD
2	High Pi	17.45	17.11	17.28		BMP2	21.13	21.18	21.155		3.875							Control	1	0.353518
3	High Pi	17.25	17.21	17.23		BMP2	21.07	20.89	20.98		3.75							High Pi	2.65124	0.0671441
										Average	3.79833	-1.40667	2.65124

## Sheet: RUNX2 Final
S.No.	Endogenous control	Ct Value	Ct Value Duplicate	Ct Mean		Target Gene	Ct Value	Ct Value Duplicate	Ct Mean		∆Ct	∆∆Ct	Fold Change					S.No.	∆Ct Control	∆Ct Treatment 1
1	Control	16.41	16.29	16.35		RUNX2	27.28	27.06	27.17		10.82							1	10.82	9.38
2	Control	16.88	16.7	16.79		RUNX2	27.82	28.19	28.005		11.215							2	11.215	9.35
3	Control	17.18	17.02	17.1		RUNX2	28.01	27.66	27.835		10.735							3	10.735	9.115
										Average	10.9233
																		SD	0.256141	0.145115
																		SE	0.147883	0.0837821
	Treatment 1(High Pi)																			RUNX2	SD
1	High Pi	17.1	17.34	17.22		RUNX2	26.73	26.47	26.6		9.38								Control	1	0.256141
2	High Pi	17.45	17.11	17.28		RUNX2	26.71	26.55	26.63		9.35								High Pi	3.12026	0.145115
3	High Pi	17.25	17.21	17.23		RUNX2	26.24	26.45	26.345		9.115
										Average	9.28167	-1.64167	3.12026
