# Supplementary material for: Evogliptin prevents ceramide-induced pyroptosis during calcification via modulation of NLRP3/GSDM-D mediated pathway in Vascular Smooth Muscle Cells
Source: PLoS One. 2025 Dec 3;20(12):e0337200. doi: 10.1371/journal.pone.0337200 (PMC12674538; doi:10.1371/journal.pone.0337200)
Supplement: S1 Data — (ZIP) [file pone.0337200.s002.zip › Fig.1 minimal dataset/Fig.1 WB Quantification.xlsx]

## Sheet: HIGH PI ONLY
	Control	High Pi
RUNX2	1	2.1783
SM22 α	1	0.664595
	1	1.54733
SD	0.510849	0.206269
	0.157877	0.225763
														OPN	0.415824	0.929992
													Control	High Pi							SD	Control	High Pi
												SM22 α	1	0.664595							GAPDH	0.129019	0.125165
	SM22α											RUNX2	1	2.1783							SM22 α	0.321322	0.364535
	CONTROL	HIGH PI										OPN	1	2.2365							RUNX2	0.0941134	0.146569
	63044.9	59876																			OPN	0.104887	0.372789
	62789.1	60121
	62887.5	59954
Average	62907.2	59983.7
SD	129.019	125.165
SD FINAL	0.129019	0.125165
	RUNX2													Control	Pi
	CONTROL	HIGH PI						SM22 α	0.795956	0.352046			SM22 α	1	0.442293
	26265	55943						RUNX2	0.415824	0.929992			RUNX2	1	2.2365
	26087	55756						OPN	0.494867	0.89221			OPN	1	1.80293
	26123	55654
Average	26158.3	55784.3
SD	94.1134	146.569
SD FINAL	0.0941134	0.146569
	OPN
	CONTROL	HIGH PI
	31248	53546
	31098	53132
	31046	53876
Average	31130.7	53518
SD	104.887	372.789
SD FINAL	0.104887	0.372789
	CONTROL	HIGH PI
	49421	20996
	50706	20456
	50087	21899
Average	50071.3	21117
SD	642.643	729.07
SD FINAL	0.321322	0.364535
