# Supplementary material for: Evogliptin prevents ceramide-induced pyroptosis during calcification via modulation of NLRP3/GSDM-D mediated pathway in Vascular Smooth Muscle Cells
Source: PLoS One. 2025 Dec 3;20(12):e0337200. doi: 10.1371/journal.pone.0337200 (PMC12674538; doi:10.1371/journal.pone.0337200)
Supplement: S1 Data — (ZIP) [file pone.0337200.s002.zip › Fig.10 minimal dataset/Fig.10 ARS Quantification.xlsx]

## Sheet: EVO ARS
					Control	Pi	EVO	EVO+Pi
					0.089	0.244	0.183	0.296
					0.084	0.248	0.195	0.276			Control	Pi	EVO	EVO+Pi
					0.093	0.256	0.192	0.267			1	2.86574	0.764943	1.45935
					0.091	0.251	0.181	0.254
					0.075	0.239	0.196	0.289
				Average	0.0864	0.2476	0.1894	0.2764
				SD	0.00719722	0.00650385	0.00694982	0.0168315
