# Supplementary material for: Evogliptin prevents ceramide-induced pyroptosis during calcification via modulation of NLRP3/GSDM-D mediated pathway in Vascular Smooth Muscle Cells
Source: PLoS One. 2025 Dec 3;20(12):e0337200. doi: 10.1371/journal.pone.0337200 (PMC12674538; doi:10.1371/journal.pone.0337200)
Supplement: S1 Data — (ZIP) [file pone.0337200.s002.zip › Fig.10 minimal dataset/Fig.10 Calcium Assay.xlsx]

## Sheet: Raw Data
	Standard	Control	Pi	CER+Pi	EVO+Pi	EVO+Pi+CER
n=1	0.043	0.049	0.195	0.218	0.146	0.161
n=2	0.04	0.068	0.171	0.236	0.11	0.15
n=3	0.041	0.051	0.177	0.245	0.129	0.149						Calcium deposition	SD
n=4	0.037	0.045	0.182	0.317	0.133	0.151					Control	13.0216	0.00700437
n=4	0.039	0.047	0.176	0.221	0.126	0.163					Pi	45.8273	0.00748331
n=5	0.036	0.05	0.187	0.265	0.136	0.156					CER+Pi	62.3381	0.031892
n=6	0.042	0.052	0.186	0.231	0.129	0.152					EVO+Pi	32.6978	0.0101338
Average	0.0397143	0.0517143	0.182	0.247571	0.129857	0.154571					EVO+Pi+CER	38.9209	0.00515079
SD	0.00237332	0.00700437	0.00748331	0.031892	0.0101338	0.00515079
Calcium deposition		13.0216	45.8273	62.3381	32.6978	38.9209

## Sheet: Sheet1 (2)
	Standard	Control	Pi	CER+Pi	EVO+Pi	EVO+Pi+CER
	0.043	0.049	0.195	0.218	0.146	0.161
	0.04	0.068	0.171	0.236	0.11	0.15
	0.041	0.051	0.177	0.245	0.129	0.149						Calcium deposition	SD
	0.037	0.045	0.182	0.317	0.133	0.151					Control	13.2298	0.00878564
Average	0.04025	0.05325	0.18125	0.254	0.1295	0.15275					Pi	45.0311	0.00884237
SD	0.00216506	0.00878564	0.00884237	0.0376497	0.0128938	0.00481534					CER+Pi	63.1056	0.0376497
Calcium deposition		13.2298	45.0311	63.1056	32.1739	37.9503					EVO+Pi	32.1739	0.0128938
											EVO+Pi+CER	37.9503	0.00481534
