# Supplementary material for: Evogliptin prevents ceramide-induced pyroptosis during calcification via modulation of NLRP3/GSDM-D mediated pathway in Vascular Smooth Muscle Cells
Source: PLoS One. 2025 Dec 3;20(12):e0337200. doi: 10.1371/journal.pone.0337200 (PMC12674538; doi:10.1371/journal.pone.0337200)
Supplement: S1 Data — (ZIP) [file pone.0337200.s002.zip › Fig.10 minimal dataset/Fig.10 RT-PCR.xlsx]

## Sheet: SM22
S.No.	Endogenous control	Ct Value	Ct Value Duplicate	Ct Mean		Target Gene	Ct Value	Ct Value Duplicate	Ct Mean		∆Ct	∆∆Ct	Fold Change
1	Control	16.81	16.69	16.75		SM22α	22.06	21.97	22.015		5.265						S.No.	∆Ct Control	∆Ct Treatment 1	∆Ct Treatment 2	∆Ct Treatment 3	∆Ct Treatment 4	∆Ct Treatment 5
2	Control	16.88	16.75	16.815		SM22α	22.02	22.12	22.07		5.255						1	5.265	5.785	5.705	5.505	6.525	6.295
3	Control	16.78	16.84	16.81		SM22α	21.97	22.07	22.02		5.21						2	5.255	5.77	5.87	5.52	6.57	6.375
								Average	22.035		5.24333						3	5.21	5.65	5.765	5.5	6.635	6.385
																	SD	0.0292973	0.0739932	0.0835165	0.0104083	0.0553022	0.0493288
																	SE	0.0169148	0.04272	0.0482183	0.00600925	0.0319287	0.02848
	Treatment 1(High Pi)
1	High Pi	17.29	17.34	17.315		SM22α	22.94	23.26	23.1		5.785								SM22α	SD
2	High Pi	17.45	17.52	17.485		SM22α	23.19	23.32	23.255		5.77							Control	1	0.0292973
3	High Pi	17.56	17.47	17.515		SM22α	23.04	23.29	23.165		5.65							Pi	0.711203	0.0739932
								Average	23.1733		5.735	0.491667	0.711203					CER	0.689362	0.0835165
																		EVO+Pi	0.832199	0.0104083
																		CER+Pi	0.39685	0.0553022
																		EVO+CER+ Pi	0.46383	0.0493288
	Treatment 2(EVO)
1	CER	16.77	16.84	16.77		SM22α	22.54	22.41	22.475		5.705
2	CER	16.69	16.82	16.755		SM22α	22.66	22.59	22.625		5.87
3	CER	16.75	16.79	16.77		SM22α	22.62	22.45	22.535		5.765
								Average	22.545		5.78	0.536667	0.689362
	Treatment 3(EVO+Pi)
1	EVO+Pi	16.74	16.79	16.775		SM22α	22.22	22.34	22.28		5.505
2	EVO+Pi	16.69	16.74	16.715		SM22α	22.29	22.18	22.235		5.52
3	EVO+Pi	16.71	16.84	16.775		SM22α	22.31	22.24	22.275		5.5
								Average	22.2633		5.50833	0.265	0.832199
	Treatment 4(Ceramide)
1	Ceramide+Pi	16.77	16.84	16.77		SM22α	23.25	23.34	23.295		6.525
2	Ceramide+Pi	16.69	16.82	16.755		SM22α	23.22	23.43	23.325		6.57
3	Ceramide+Pi	16.75	16.79	16.77		SM22α	23.42	23.39	23.405		6.635
								Average	23.3417		6.57667	1.33333	0.39685
	Treatment 5(EVO+CER+Pi)
1	EVO+CER+ Pi	16.87	16.82	16.805		SM22α	23.19	23.01	23.1		6.295
2	EVO+CER+ Pi	16.69	16.74	16.715		SM22α	23.12	23.06	23.09		6.375
3	EVO+CER+ Pi	16.78	16.83	16.805		SM22α	23.16	23.22	23.19		6.385
								Average			6.35167	1.10833	0.46383

## Sheet: RUNX2
S.No.	Endogenous control	Ct Value	Ct Value Duplicate	Ct Mean		Target Gene	Ct Value	Ct Value Duplicate	Ct Mean		∆Ct	∆∆Ct	Fold Change
1	Control	16.81	16.69	16.75		RUNX2	22.06	21.97	22.015		5.265						S.No.	∆Ct Control	∆Ct Treatment 1	∆Ct Treatment 2	∆Ct Treatment 3	∆Ct Treatment 4	∆Ct Treatment 5
2	Control	16.88	16.75	16.815		RUNX2	22.02	22.12	22.07		5.255						1	5.265	4.2	5.805	5.85	5.625	6.025
3	Control	16.78	16.84	16.81		RUNX2	21.97	22.07	22.02		5.21						2	5.255	4.03	5.85	5.99	5.72	6.08
								Average	22.035		5.24333						3	5.21	4.09	5.815	5.905	5.75	5.97
																	SD	0.0292973	0.0862168	0.0236291	0.0705337	0.0652559	0.055
																	SE	0.0169148	0.0497773	0.0136423	0.0407226	0.0376755	0.0317543
	Treatment 1(High Pi)
1	High Pi	17.29	17.34	17.315		RUNX2	21.56	21.47	21.515		4.2								RUNX2	SD
2	High Pi	17.45	17.52	17.485		RUNX2	21.49	21.54	21.515		4.03							Control	1	0.0292973
3	High Pi	17.56	17.47	17.515		RUNX2	21.54	21.67	21.605		4.09							Pi	2.19872	0.0862168
								Average	21.545		4.10667	-1.13667	2.19872					EVO	0.668964	0.0236291
																		EVO+Pi	0.627781	0.0705337
																		CER	0.72951	0.0652559
																		EVO+CER+ Pi	0.581694	0.055
	Treatment 2(EVO)
1	EVO	16.77	16.84	16.77		RUNX2	22.54	22.61	22.575		5.805
2	EVO	16.69	16.82	16.755		RUNX2	22.52	22.69	22.605		5.85
3	EVO	16.75	16.79	16.77		RUNX2	22.62	22.55	22.585		5.815
								Average	22.5883		5.82333	0.58	0.668964
	Treatment 3(EVO+Pi)
1	EVO+Pi	16.74	16.79	16.775		RUNX2	22.61	22.64	22.625		5.85
2	EVO+Pi	16.69	16.74	16.715		RUNX2	22.69	22.72	22.705		5.99
3	EVO+Pi	16.71	16.84	16.775		RUNX2	22.74	22.62	22.68		5.905
								Average	22.67		5.915	0.671667	0.627781
	Treatment 4(Ceramide)
1	Ceramide	16.77	16.84	16.77		RUNX2	22.45	22.34	22.395		5.625
2	Ceramide	16.69	16.82	16.755		RUNX2	22.52	22.43	22.475		5.72
3	Ceramide	16.75	16.79	16.77		RUNX2	22.45	22.59	22.52		5.75
								Average	22.4633		5.69833	0.455	0.72951
	Treatment 5(EVO+CER+Pi)
1	EVO+CER+ Pi	16.87	16.82	16.805		RUNX2	22.79	22.87	22.83		6.025
2	EVO+CER+ Pi	16.69	16.74	16.715		RUNX2	22.72	22.87	22.795		6.08
3	EVO+CER+ Pi	16.78	16.83	16.805		RUNX2	22.82	22.73	22.775		5.97
								Average			6.025	0.781667	0.581694
