# Supplementary material for: Evogliptin prevents ceramide-induced pyroptosis during calcification via modulation of NLRP3/GSDM-D mediated pathway in Vascular Smooth Muscle Cells
Source: PLoS One. 2025 Dec 3;20(12):e0337200. doi: 10.1371/journal.pone.0337200 (PMC12674538; doi:10.1371/journal.pone.0337200)
Supplement: S1 Data — (ZIP) [file pone.0337200.s002.zip › Fig.10 minimal dataset/Fig.10 WB Quantification.xlsx]

## Sheet: EVO Phenotypic Switch
	GAPDH																						CONTROL	Pi	EVO+Pi	CER	CER+Pi	EVO+CER+Pi
	CONTROL	Pi	EVO+Pi	CER	CER+Pi	EVO+CER+Pi								SM22α	0.946084	0.633588	0.642941	0.634565	0.598112	0.803329		SM22α	1	0.669695	0.679582	0.670728	0.632198	0.84911
	18717.1	24100.8	21417.1	23210.8	16904.9	17146.8								RUNX2	0.51657	0.89098	0.630296	0.748222	1.16956	0.651671		RUNX2	1	1.7248	1.22016	1.44844	2.26409	1.26153
	18453.1	24438.4	21753.1	23453	16726.2	17318.4
	18697.3	24532.1	21597.3	23124.9	16836.2	17295.6
Average	18622.5	24357.1	21589.2	23262.9	16822.4	17253.6
SD	147.022	226.831	168.146	170.149	90.1157	93.2308
SD FINAL	0.147022	0.226831	0.168146	0.170149	0.0901157	0.0932308
	SM22 α								SM22α	RUNX2
	CONTROL	Pi	EVO+Pi	CER	CER+Pi	EVO+CER+Pi		Control	1	1
	17160.6	15641.5	13955	14543.9	10198.6	13864.5		Pi	0.669695	1.7248													CONTROL	Pi	EVO+Pi	CER	CER+Pi	EVO+CER+Pi
	17992.5	15456.1	13786.8	14785	10087.9	13952.3		EVO+Pi	0.679582	1.22016												SM22α	1	0.669695	0.679582	0.670728	0.632198	0.84911
	17702.3	15199.5	13900	14956.6	9898.68	13764.1		CER	0.670728	1.44844												RUNX2	1	1.7248	1.22016	1.44844	2.26409	1.26153
Average	17618.4	15432.4	13880.6	14761.8	10061.7	13860.3		CER+Pi	0.632198	2.26409
SD	422.238	221.987	85.7639	207.318	151.657	94.1696		EVO+CER+Pi	0.84911	1.26153
SD FINAL	0.211119	0.110993	0.0428819	0.103659	0.0758285	0.0941696
	RUNX2
	CONTROL	Pi	EVO+Pi	CER	CER+Pi	EVO+CER+Pi
	9599.28	21330.6	13593.5	17547	19350.2	11230.9
	9547.45	21865.1	13290.8	17324.5	19765.3	11476.9
	9712.77	21909.3	13938.5	17345.9	19909.2	11023.2
Average	9619.83	21701.7	13607.6	17405.8	19674.9	11243.7																SD	CONTROL	Pi	EVO+Pi	CER	CER+Pi	EVO+CER+Pi
SD	84.5547	322.149	324.121	122.733	290.292	227.1																SM22α	0.211119	0.110993	0.0758285	0.103659	0.180106	0.0785448
SD FINAL	0.0845547	0.322149	0.324121	0.122733	0.290292	0.11355																RUNX2	0.0845547	0.322149	0.290292	0.122733	0.0739308	0.0941696
