# Supplementary material for: Evogliptin prevents ceramide-induced pyroptosis during calcification via modulation of NLRP3/GSDM-D mediated pathway in Vascular Smooth Muscle Cells
Source: PLoS One. 2025 Dec 3;20(12):e0337200. doi: 10.1371/journal.pone.0337200 (PMC12674538; doi:10.1371/journal.pone.0337200)
Supplement: S1 Data — (ZIP) [file pone.0337200.s002.zip › Fig.11 minimal dataset/Fig.11 LDH Assay.xlsx]

## Sheet: E+HighPi
490		Control	HIGH-Pi	EZ only	EZ-HIGH-Pi				Maximum	Spontaneous
		0.151	0.283	0.169	0.231				0.183	0.13
		0.154	0.287	0.165	0.232				0.181	0.134
		0.153	0.282	0.161	0.235				0.176	0.131				Control	HIGH-Pi	EZ only	EZ-HIGH-Pi
	Average	0.152667	0.284	0.165	0.232667			Average	0.18	0.131667			% Cytotoxicity	37.4101	289.928	56.1151	181.295
	SD	0.00152753	0.00264575	0.004	0.00208167			SD	0.00360555	0.00208167				37.4101	289.928	56.1151	181.295
														Control	HIGH-Pi	EZ only	EZ-HIGH-Pi
680		Control	HIGH-Pi	EZ only	EZ-HIGH-Pi				Maximum	Spontaneous			LDH	1	7.75	1.5	4.84615
		0.041	0.05	0.048	0.055				0.041	0.039
		0.04	0.059	0.043	0.053				0.04	0.038
		0.043	0.058	0.044	0.056				0.038	0.036
	Average	0.0413333	0.0556667	0.045	0.0546667			Average	0.0396667	0.0376667
	SD	0.00152753	0.00493288	0.00264575	0.00152753			SD	0.00152753	0.00152753
490-680		Control	HIGH-Pi	EZ only	EZ-HIGH-Pi				Maximum	Spontaneous
	Average	0.111333	0.228333	0.12	0.178			Average	0.140333	0.094
	SD	0.00152753	0.00264575	0.004	0.00208167			SD	0.00360555	0.00208167

## Sheet: E+High-PI+ceramide
490		Control	HIGH-PI+Ceramide	EZ only	EZ-HIGH-PI+Ceramide				Maximum	Spontaneous
		0.155	0.401	0.168	0.299				0.183	0.13
		0.157	0.399	0.164	0.292				0.181	0.134
		0.156	0.411	0.165	0.295				0.176	0.131				Control	HIGH-PI+Ceramide	EZ only	EZ-HIGH-PI+Ceramide
	Average	0.156	0.403667	0.165667	0.295333			Average	0.18	0.131667			% Cytotoxicity	44.6043	612.23	83.4532	381.295
	SD	0.001	0.0064291	0.00208167	0.00351188			SD	0.00360555	0.00208167				44.6043	612.23	83.4532	381.295
														Control	HIGH-PI+Ceramide	EZ only	EZ-HIGH-PI+Ceramide
680		Control	HIGH-PI+Ceramide	EZ only	EZ-HIGH-PI+Ceramide				Maximum	Spontaneous			LDH	1	13.7258	1.87097	8.54839
		0.041	0.02	0.032	0.025				0.041	0.039
		0.04	0.03	0.033	0.023				0.04	0.038
		0.043	0.028	0.034	0.026				0.038	0.036
	Average	0.0413333	0.026	0.033	0.0246667			Average	0.0396667	0.0376667
	SD	0.00152753	0.0052915	0.001	0.00152753			SD	0.00152753	0.00152753
490-680		Control	HIGH-PI+Ceramide	EZ only	EZ-HIGH-PI+Ceramide				Maximum	Spontaneous
	Average	0.114667	0.377667	0.132667	0.270667			Average	0.140333	0.094
	SD	0.001	0.0064291	0.00208167	0.00351188			SD	0.00360555	0.00208167
