# Supplementary material for: Evogliptin prevents ceramide-induced pyroptosis during calcification via modulation of NLRP3/GSDM-D mediated pathway in Vascular Smooth Muscle Cells
Source: PLoS One. 2025 Dec 3;20(12):e0337200. doi: 10.1371/journal.pone.0337200 (PMC12674538; doi:10.1371/journal.pone.0337200)
Supplement: S1 Data — (ZIP) [file pone.0337200.s002.zip › Fig.11 minimal dataset/Fig.11 RT-PCR.xlsx]

## Sheet: NLRP3
S.No.	Endogenous control	Ct Value	Ct Value Duplicate	Ct Mean		Target Gene	Ct Value	Ct Value Duplicate	Ct Mean		∆Ct	∆∆Ct	Fold Change
1	Control	16.81	16.69	16.75		NLRP3	22.06	21.97	22.015		5.265						S.No.	∆Ct Control	∆Ct Treatment 1	∆Ct Treatment 2	∆Ct Treatment 3	∆Ct Treatment 4	∆Ct Treatment 5
2	Control	16.88	16.75	16.815		NLRP3	22.02	22.12	22.07		5.255						1	5.265	4.57	5.555	5.1	4.425	4.845
3	Control	16.78	16.84	16.81		NLRP3	21.97	22.07	22.02		5.21						2	5.255	4.345	5.6	5.115	4.62	4.88
								Average	22.035		5.24333						3	5.21	4.41	5.515	5.02	4.6	4.785
																	SD	0.0292973	0.115794	0.0425245	0.0510718	0.107277	0.0480451
																	SE	0.0169148	0.0668539	0.0245515	0.0294863	0.0619363	0.0277389
	Treatment 1(High Pi)
1	High Pi	17.29	17.34	17.315		NLRP3	21.86	21.91	21.885		4.57								NLRP3	SD
2	High Pi	17.45	17.52	17.485		NLRP3	21.79	21.87	21.83		4.345							Control	1	0.0292973
3	High Pi	17.56	17.47	17.515		NLRP3	21.88	21.97	21.925		4.41							Pi	1.74311	0.115794
								Average	21.88		4.44167	-0.801667	1.74311					EVO	0.80478	0.0425245
																		EVO+Pi	1.12117	0.0510718
																		CER	1.61888	0.107277
																		EVO+CER+ Pi	1.32562	0.0480451
	Treatment 2(EVO)
1	EVO	16.77	16.84	16.77		NLRP3	22.44	22.21	22.325		5.555
2	EVO	16.69	16.82	16.755		NLRP3	22.31	22.4	22.355		5.6
3	EVO	16.75	16.79	16.77		NLRP3	22.32	22.25	22.285		5.515
								Average	22.3217		5.55667	0.313333	0.80478
	Treatment 3(EVO+Pi)
1	EVO+Pi	16.74	16.79	16.775		NLRP3	21.86	21.89	21.875		5.1
2	EVO+Pi	16.69	16.74	16.715		NLRP3	21.79	21.87	21.83		5.115
3	EVO+Pi	16.71	16.84	16.775		NLRP3	21.72	21.87	21.795		5.02
								Average	21.8333		5.07833	-0.165	1.12117
	Treatment 4(Ceramide)
1	Ceramide	16.77	16.84	16.77		NLRP3	21.15	21.24	21.195		4.425
2	Ceramide	16.69	16.82	16.755		NLRP3	21.32	21.43	21.375		4.62
3	Ceramide	16.75	16.79	16.77		NLRP3	21.45	21.29	21.37		4.6
								Average	21.3133		4.54833	-0.695	1.61888
	Treatment 5(EVO+CER+Pi)
1	EVO+CER+ Pi	16.87	16.82	16.805		NLRP3	21.69	21.61	21.65		4.845
2	EVO+CER+ Pi	16.69	16.74	16.715		NLRP3	21.52	21.67	21.595		4.88
3	EVO+CER+ Pi	16.78	16.83	16.805		NLRP3	21.66	21.52	21.59		4.785
								Average			4.83667	-0.406667	1.32562

## Sheet: GSDM-D
S.No.	Endogenous control	Ct Value	Ct Value Duplicate	Ct Mean		Target Gene	Ct Value	Ct Value Duplicate	Ct Mean		∆Ct	∆∆Ct	Fold Change
1	Control	16.81	16.69	16.75		GSDMD	22.06	21.97	22.015		5.265						S.No.	∆Ct Control	∆Ct Treatment 1	∆Ct Treatment 2	∆Ct Treatment 3	∆Ct Treatment 4	∆Ct Treatment 5
2	Control	16.88	16.75	16.815		GSDMD	22.02	22.12	22.07		5.255						1	5.265	4.67	5.405	5.1	4.82	4.91
3	Control	16.78	16.84	16.81		GSDMD	21.97	22.07	22.02		5.21						2	5.255	4.5145	5.495	5.115	4.77	4.98
								Average	22.035		5.24333						3	5.21	4.56	5.4	5.02	4.75	4.875
																	SD	0.0292973	0.0799484	0.0534634	0.0510718	0.0360555	0.0534634
																	SE	0.0169148	0.0461582	0.0308671	0.0294863	0.0208167	0.0308671
	Treatment 1(High Pi)
1	High Pi	17.29	17.34	17.315		GSDMD	22.06	21.91	21.985		4.67								GSDMD	SD
2	High Pi	17.45	17.52	17.485		GSDMD	22.129	21.87	21.9995		4.5145							Control	1	0.0292973
3	High Pi	17.56	17.47	17.515		GSDMD	22.18	21.97	22.075		4.56							Pi	1.58209	0.0799484
								Average	22.0198		4.5815	-0.661833	1.58209					EVO	0.876606	0.0534634
																		EVO+Pi	1.12117	0.0510718
																		CER	1.37872	0.0360555
																		EVO+CER+ Pi	1.24977	0.0534634
	Treatment 2(EVO)
1	EVO	16.77	16.84	16.77		GSDMD	22.14	22.21	22.175		5.405
2	EVO	16.69	16.82	16.755		GSDMD	22.23	22.27	22.25		5.495
3	EVO	16.75	16.79	16.77		GSDMD	22.12	22.22	22.17		5.4
								Average	22.1983		5.43333	0.19	0.876606
	Treatment 3(EVO+Pi)
1	EVO+Pi	16.74	16.79	16.775		GSDMD	21.86	21.89	21.875		5.1
2	EVO+Pi	16.69	16.74	16.715		GSDMD	21.79	21.87	21.83		5.115
3	EVO+Pi	16.71	16.84	16.775		GSDMD	21.72	21.87	21.795		5.02
								Average	21.8333		5.07833	-0.165	1.12117
	Treatment 4(Ceramide)
1	Ceramide	16.77	16.84	16.77		GSDMD	21.54	21.64	21.59		4.82
2	Ceramide	16.69	16.82	16.755		GSDMD	21.62	21.43	21.525		4.77
3	Ceramide	16.75	16.79	16.77		GSDMD	21.45	21.59	21.52		4.75
								Average	21.545		4.78	-0.463333	1.37872
	Treatment 5(EVO+CER+Pi)
1	EVO+CER+ Pi	16.87	16.82	16.805		GSDMD	21.69	21.74	21.715		4.91
2	EVO+CER+ Pi	16.69	16.74	16.715		GSDMD	21.72	21.67	21.695		4.98
3	EVO+CER+ Pi	16.78	16.83	16.805		GSDMD	21.66	21.7	21.68		4.875
								Average			4.92167	-0.321667	1.24977
