# Supplementary material for: Evogliptin prevents ceramide-induced pyroptosis during calcification via modulation of NLRP3/GSDM-D mediated pathway in Vascular Smooth Muscle Cells
Source: PLoS One. 2025 Dec 3;20(12):e0337200. doi: 10.1371/journal.pone.0337200 (PMC12674538; doi:10.1371/journal.pone.0337200)
Supplement: S1 Data — (ZIP) [file pone.0337200.s002.zip › Fig.11 minimal dataset/Fig.11 WB Quantification.xlsx]

## Sheet: EVO Pyroptotic genes
	GAPDH																						CONTROL	Pi	EVO+Pi	CER	CER+Pi	EVO+Pi+CER
	CONTROL	Pi	EVO+Pi	CER	CER+Pi	EVO+Pi+CER								GSDM-D	0.691818	0.854104	0.453859	0.856675	1.08187	0.813604		GSDM-D	1	1.23458	0.656038	1.23829	1.56381	1.17604
	18717.1	24100.8	21417.1	23451.2	16904.9	17146.8								NLRP3	0.566085	0.781355	0.246778	0.688106	0.930784	0.682135		NLRP3	1	1.38028	0.435938	1.21555	1.64425	1.205
	18453.1	24438.4	21753.1	23546.8	16726.2	17318.4
	18697.3	24532.1	21597.3	22345.5	16836.2	17295.6
Average	18622.5	24357.1	21589.2	23114.5	16822.4	17253.6
SD	147.022	226.831	168.146	667.708	90.1157	93.2308
SD FINAL	0.147022	0.226831	0.168146	0.667708	0.0901157	0.0932308
	GSDM-D								GSDM-D	NLRP3
	CONTROL	Pi	EVO+Pi	CER	CER+Pi	EVO+Pi+CER		Control	1	1
	12925.8	20526.1	9503.33	19795.2	18210.3	14182.7		Pi	1.23458	1.38028													CONTROL	Pi	EVO+Pi	CER	CER+Pi	EVO+Pi+CER
	12933.6	20997.2	9993.93	19634.3	18398	13980.5		EVO+Pi	0.656038	0.435938												GSDM-D	1	1.23458	0.656038	1.23829	1.56381	1.17604
	12790.7	20887.3	9898.1	19975.2	17990.9	13949.6		CER	1.23829	1.21555												NLRP3	1	1.38028	0.435938	1.21555	1.64425	1.205
Average	12883.4	20803.5	9798.45	19801.6	18199.8	14037.6		CER+Pi	1.56381	1.64425
SD	80.3718	246.473	260.041	170.542	203.753	126.618		EVO+Pi+CER	1.17604	1.205
SD FINAL	0.0803718	0.246473	0.260041	0.170542	0.203753	0.126618
	NLRP3
	CONTROL	Pi	EVO+Pi	CER	CER+Pi	EVO+Pi+CER
	10261.4	19038	5394.5	15744.9	15294.4	11789.1
	10593.4	18976.9	5105.71	15987.2	15746.6	11815.5
	10770.9	19079.7	5483	15983.6	15933.2	11703.4
Average	10541.9	19031.5	5327.74	15905.2	15658.1	11769.3
SD	258.612	51.6964	197.307	138.885	328.461	58.6035																SD	CONTROL	Pi	EVO+Pi	CER	CER+Pi	EVO+Pi+CER
SD FINAL	0.129306	0.0258482	0.0986536	0.0694423	0.16423	0.0293017																GSDM-D	0.0734251	0.0571713	0.096705	0.170542	0.0772618	0.0891929
																						NLRP3	0.093027	0.0534159	0.0708086	0.0694423	0.0718607	0.0812467
