# Supplementary material for: Evogliptin prevents ceramide-induced pyroptosis during calcification via modulation of NLRP3/GSDM-D mediated pathway in Vascular Smooth Muscle Cells
Source: PLoS One. 2025 Dec 3;20(12):e0337200. doi: 10.1371/journal.pone.0337200 (PMC12674538; doi:10.1371/journal.pone.0337200)
Supplement: S1 Data — (ZIP) [file pone.0337200.s002.zip › Fig.2 minimaldataset/Fig.2 Alazarin Red Staining.xlsx]

## Sheet: Ceramide
Control	High Pi	Ceramide	High Pi -Ceramide
0.065	0.178	0.089	0.215
0.066	0.172	0.09	0.209
0.067	0.167	0.091	0.22
0.066	0.172333	0.09	0.214667	Average
0.001	0.00550757	0.001	0.00550757	SD
						Control	High Pi	Ceramide	Ceramide + High Pi
						1	2.61111	1.36364	3.25253
					SD	0.001	0.00550757	0.001	0.00550757
