# Supplementary material for: Evogliptin prevents ceramide-induced pyroptosis during calcification via modulation of NLRP3/GSDM-D mediated pathway in Vascular Smooth Muscle Cells
Source: PLoS One. 2025 Dec 3;20(12):e0337200. doi: 10.1371/journal.pone.0337200 (PMC12674538; doi:10.1371/journal.pone.0337200)
Supplement: S1 Data — (ZIP) [file pone.0337200.s002.zip › Fig.2 minimaldataset/Fig.2 RT-PCR.xlsx]

## Sheet: SM22 Final
S.No.	Endogenous control	Ct Value	Ct Value Duplicate	Ct Mean		Target Gene	Ct Value	Ct Value Duplicate	Ct Mean		∆Ct	∆∆Ct	Fold Change					S.No.	∆Ct Control	∆Ct Treatment 1	∆Ct Treatment 2	∆Ct Treatment 3
1	Control	16.41	16.29	16.35		SM22α	21.93	22.02	21.975		5.625							1	5.675	6.515	6.04	7.845
2	Control	16.88	16.7	16.79		SM22α	21.35	21.51	21.43		4.64							2	4.74	6.405	5.895	7.58
3	Control	17.18	17.02	17.1		SM22α	21.95	21.1	21.525		4.425							3	4.425	6.04	5.835	6.93
										Average	4.89667
																		SD	0.650122	0.248646	0.105396	0.470806
																		SE	0.375348	0.143556	0.0608505	0.27182
	Treatment 1(High Pi)																			SM22α	SD
1	High Pi	17.1	17.34	17.22		SM22α	23.51	23.96	23.735		6.515								CON	1	0.650122
2	High Pi	17.45	17.11	17.28		SM22α	23.46	23.91	23.685		6.405								Pi	0.385998	0.248646
3	High Pi	17.25	17.21	17.23		SM22α	23.35	23.19	23.27		6.04								CER	0.490843	0.105396
										Average	6.32	1.42333	0.37285						CER+Pi	0.176165	0.470806
	Treatment 2(Ceramidei)
1	Ceramide	16.87	16.92	16.895		SM22α	22.98	22.89	22.935		6.04
2	Ceramide	16.96	16.9	16.93		SM22α	22.86	22.79	22.825		5.895
3	Ceramide	16.94	16.99	16.965		SM22α	22.72	22.88	22.8		5.835
										Average	5.92333	1.02667	0.490843
	Treatment 2(Ceramide+Pi)
1	Ceramide+Pi	17.1	17.34	17.22		SM22α	24.12	23.97	23.88		6.66
2	Ceramide+Pi	17.45	17.11	17.28		SM22α	24.09	24.13	24.11		6.83
3	Ceramide+Pi	17.25	17.21	17.23		SM22α	24.27	24.28	24.275		7.045
										Average	6.845	1.94833	0.259115
								xgfrc2

## Sheet: Alpha SMA
S.No.	Endogenous control	Ct Value	Ct Value Duplicate	Ct Mean		Target Gene	Ct Value	Ct Value Duplicate	Ct Mean		∆Ct	∆∆Ct	Fold Change
1	Control	16.71	16.67	16.69		α-SMA	23.35	23.58	23.465		6.775						S.No.	∆Ct Control	∆Ct Treatment 1	∆Ct Treatment 2	∆Ct Treatment 3
2	Control	16.88	16.79	16.835		α-SMA	23.61	23.59	23.6		6.765						1	6.775	7.81	7.485	8.18
3	Control	16.92	16.82	16.87		α-SMA	23.41	23.44	23.425		6.555						2	6.765	7.705	7.555	8.2
										Average	6.69833						3	6.555	7.47	7.45	8.195
																	SD	0.124231	0.174093	0.0534634	0.0104083
																	SE	0.0717248	0.100513	0.0308671	0.00600925
	Treatment 1(High Pi)
1	High Pi	17.1	17.04	17.07		α-SMA	24.95	24.81	24.88		7.81								α-SMA	SD
2	High Pi	17.05	17.11	17.08		α-SMA	24.86	24.71	24.785		7.705							Control	1	0.124231
3	High Pi	17.01	16.97	16.99		α-SMA	24.36	24.56	24.46		7.47							Pi	0.512871	0.174093
										Average	7.66167	0.963333	0.512871					CER	0.575013	0.0534634
																		CER+Pi	0.355191	0.0104083
	Treatment 2(Ceramide
1	Ceramide	16.87	16.92	16.93		α-SMA	24.35	24.48	24.415		7.485
2	Ceramide	16.96	16.9	16.965		α-SMA	24.49	24.55	24.52		7.555
3	Ceramide	16.94	16.99	16.965		α-SMA	24.39	24.44	24.415		7.45
										Average	7.49667	0.798333	0.575013
	Treatment 3(Ceramide+Pi)
1	Ceramide+Pi	16.91	16.85	16.905		α-SMA	24.56	25.61	25.085		8.18
2	Ceramide+Pi	16.95	16.86	16.9		α-SMA	25.37	24.83	25.1		8.2
3	Ceramide+Pi	16.87	16.93	16.9		α-SMA	25.45	24.74	25.095		8.195
										Average	8.19167	1.49333	0.355191

## Sheet: OPN 1
S.No.	Endogenous control	Ct Value	Ct Value Duplicate	Ct Mean		Target Gene	Ct Value	Ct Value Duplicate	Ct Mean		∆Ct	∆∆Ct	Fold Change
1	Control	16.41	16.29	16.35		OPN	23.74	23.43	23.585		7.235						S.No.	∆Ct Control	∆Ct Treatment 1	∆Ct Treatment 2	∆Ct Treatment 3
2	Control	16.88	16.7	16.79		OPN	24.23	24.12	24.175		7.385						1	7.235	5.71	6.34	5.05
3	Control	17.18	17.02	17.1		OPN	23.72	23.58	23.65		6.55						2	7.385	5.775	6.36	4.985
										Average	7.05667						3	6.55	5.66	6.535	5.17
																	SD	0.44515	0.0576628	0.107277	0.0938527
																	SE	0.257007	0.0332916	0.0619363	0.0541859
	Treatment 1(High Pi)
1	High Pi	17.1	17.34	17.22		OPN	22.9	22.96	22.93		5.71								OPN	SD
2	High Pi	17.45	17.11	17.28		OPN	23.03	23.08	23.055		5.775							Control	1	0.44515
3	High Pi	17.25	17.21	17.23		OPN	22.79	22.99	22.89		5.66							Pi	2.53444	0.0576628
										Average	5.715	-1.34167	2.53444					CER	1.56374	0.107277
																		CER+Pi	3.96778	0.0938527
	Treatment 2(Ceramide)
1	Ceramide	16.87	16.92	16.895		OPN	23.21	23.26	23.235		6.34
2	Ceramide	16.96	16.9	16.93		OPN	23.28	23.3	23.29		6.36
3	Ceramide	16.94	16.99	16.965		OPN	23.52	23.48	23.5		6.535
										Average	6.41167	-0.645	1.56374
	Treatment 3(Ceramide+Pi)
1	Ceramide+Pi	17.1	17.34	17.22		OPN	22.31	22.23	22.27		5.05
2	Ceramide+Pi	17.45	17.11	17.28		OPN	22.22	22.31	22.265		4.985
3	Ceramide+Pi	17.25	17.21	17.23		OPN	22.38	22.42	22.4		5.17
										Average	5.06833	-1.98833	3.96778

## Sheet: BMP2
S.No.	Endogenous control	Ct Value	Ct Value Duplicate	Ct Mean		Target Gene	Ct Value	Ct Value Duplicate	Ct Mean		∆Ct	∆∆Ct	Fold Change
1	Control	16.41	16.29	16.35		BMP2	21.96	21.77	21.865		5.515						S.No.	∆Ct Control	∆Ct Treatment 1	∆Ct Treatment 2	∆Ct Treatment 3
2	Control	16.88	16.7	16.79		BMP2	22.12	22.02	22.07		5.28						1	5.515	3.82	4.74	3.415
3	Control	17.18	17.02	17.1		BMP2	21.96	21.88	21.92		4.82						2	5.28	3.825	4.79	3.475
								Average	21.9517		5.205						3	4.82	3.8	4.645	3.475
																	SD	0.353518	0.0132288	0.0736546	0.034641
																	SE	0.204104	0.00763763	0.0425245	0.02
	Treatment 1(High Pi)
1	High Pi	17.1	17.34	17.22		BMP2	21.12	20.96	21.04		3.82								BMP2	SD
2	High Pi	17.45	17.11	17.28		BMP2	21.03	21.18	21.105		3.825							Control	1	0.353518
3	High Pi	17.25	17.21	17.23		BMP2	21.17	20.89	21.03		3.8							Pi	2.62079	0.0132288
								Average	21.0583		3.815	-1.39	2.62079					CER	1.39474	0.0736546
																		CER+Pi	3.36359	0.034641
	Treatment 2(Ceramide)
1	Ceramide	16.87	16.92	16.965		BMP2	21.66	21.75	21.705		4.74
2	Ceramidei	16.96	16.9	16.93		BMP2	21.79	21.65	21.72		4.79
3	Ceramide	16.94	16.99	16.965		BMP2	21.67	21.55	21.61		4.645
								Average	21.6783		4.725	-0.48	1.39474
	Treatment 3(Ceramide+Pi)
1	Ceramide+Pi	17.1	17.34	17.28		BMP2	20.77	20.62	20.695		3.415
2	Ceramide+Pi	17.45	17.11	17.23		BMP2	20.76	20.65	20.705		3.475
3	Ceramide+Pi	17.25	17.21	17.23		BMP2	20.63	20.78	20.705		3.475
								Average			3.455	-1.75	3.36359

## Sheet: RUNX2 Final
S.No.	Endogenous control	Ct Value	Ct Value Duplicate	Ct Mean		Target Gene	Ct Value	Ct Value Duplicate	Ct Mean		∆Ct	∆∆Ct	Fold Change					S.No.	∆Ct Control	Treatment 1(High Pi)	Treatment 2 (Ceramide)	Treatment 3(Ceramide+Pi)
1	Control	16.41	16.29	16.35		RUNX2	27.28	27.06	27.17		10.82							1	10.82	9.58	10.235	9.065
2	Control	16.88	16.7	16.79		RUNX2	27.82	28.19	28.005		11.215							2	11.215	9.5	10.275	9.005
3	Control	17.18	17.02	17.1		RUNX2	28.01	27.66	27.835		10.735							3	10.735	9.515	10.2	9.105
										Average	10.9233
																		SD	0.256141	0.0425245	0.0375278	0.0503322
																		SE	0.147883	0.0245515	0.0216667	0.0290593
	Treatment 1(High Pi)																			RUNX2	SD
1	High Pi	17.1	17.34	17.22		RUNX2	26.83	26.77	26.8		9.58								Control	1	0.256141
2	High Pi	17.45	17.11	17.28		RUNX2	26.71	26.85	26.78		9.5								Pi	2.62382	0.0425245
3	High Pi	17.25	17.21	17.23		RUNX2	26.64	26.85	26.745		9.515								CER	1.60956	0.0375278
										Average	9.53167	-1.39167	2.62382						CER+Pi	3.64268	0.0503322
	Treatment 2 (Ceramide)
1	Ceramide	16.87	16.92	16.93		RUNX2	27.12	27.21	27.165		10.235
2	Ceramide	16.96	16.9	16.965		RUNX2	27.23	27.25	27.24		10.275
3	Ceramide	16.94	16.99	16.965		RUNX2	27.15	27.18	27.165		10.2
										Average	10.2367	-0.686667	1.60956
	Treatment 3(Ceramide+Pi)
1	Ceramide+Pi	17.1	17.34	17.22		RUNX2	26.25	26.32	26.285		9.065
2	Ceramide+Pi	17.45	17.11	17.28		RUNX2	26.36	26.21	26.285		9.005
3	Ceramide+Pi	17.25	17.21	17.23		RUNX2	26.38	26.29	26.335		9.105
										Average	9.05833	-1.865	3.64268
