# Supplementary material for: Evogliptin prevents ceramide-induced pyroptosis during calcification via modulation of NLRP3/GSDM-D mediated pathway in Vascular Smooth Muscle Cells
Source: PLoS One. 2025 Dec 3;20(12):e0337200. doi: 10.1371/journal.pone.0337200 (PMC12674538; doi:10.1371/journal.pone.0337200)
Supplement: S1 Data — (ZIP) [file pone.0337200.s002.zip › Fig.2 minimaldataset/Fig.2 WB Quantification.xlsx]

## Sheet: RUNX2 & SM22
	GAPDH
	CONTROL	HIGH PI	CERAMIDE	CERAMIDE+PI			RUNX2	0.606677	1.33795	0.828501	1.49297				Control	High Pi	Ceramide	Ceramide+Pi
	32364	29908	27105	25198			SM22 α	0.839217	0.554605	0.796474	0.533993			RUNX2	1	2.20537	1.36564	2.4609
	33456	29482	28025	26876			OPN	0	0	0	0			SM22 α	1	0.660861	0.949068	0.636299
	33780	29594	27675	25987																				Control	Pi	CER	CER+Pi
Average	33200	29661.3	27601.7	26020.3																			SM22 α	1	0.660861	0.949068	0.636299
SD	741.9	220.838	464.363	839.496																			RUNX2	1	2.20537	1.36564	2.4609
SD FINAL	0.7419	0.220838	0.464363	0.839496
	RUNX2
	CONTROL	HIGH PI	CERAMIDE	CERAMIDE+PI
	20187	39654	22876	38869
	20254	39613	22990	38765
	19984	39789	22738	38909
Average	20141.7	39685.3	22868	38847.7
SD	140.593	92.0887	126.19	74.3326
SD FINAL	0.140593	0.0920887	0.12619	0.0743326
	SM22 α
	CONTROL	HIGH PI	CERAMIDE	CERAMIDE+PI
	28092	15996	21567	13999
	27992	16456	22086	14087
	27502	16899	22299	13598
Average	27862	16450.3	21984	13894.7
SD	315.753	451.527	376.509	260.661
SD FINAL	0.157877	0.225763	0.188254	0.130331
