# Supplementary material for: Evogliptin prevents ceramide-induced pyroptosis during calcification via modulation of NLRP3/GSDM-D mediated pathway in Vascular Smooth Muscle Cells
Source: PLoS One. 2025 Dec 3;20(12):e0337200. doi: 10.1371/journal.pone.0337200 (PMC12674538; doi:10.1371/journal.pone.0337200)
Supplement: S1 Data — (ZIP) [file pone.0337200.s002.zip › Fig.4 minimal dataset/Fig.4 LDH Assay.xlsx]

## Sheet: Ceramide
490		Control	Ceramide					Maximum	Spontaneous
		0.15	0.161					0.183	0.13
		0.148	0.165					0.181	0.134				Control	Ceramide
		0.149	0.175					0.176	0.131			% Cytotoxicity	13.6691	43.1655
	Average	0.149	0.167				Average	0.18	0.131667				13.6691	43.1655
	SD	0.001	0.0072111				SD	0.00360555	0.00208167
													Control	Ceramide
680		Control	Ceramide					Maximum	Spontaneous			LDH	1	3.15789
		0.049	0.052					0.041	0.039
		0.051	0.053					0.04	0.038
		0.046	0.054					0.038	0.036
	Average	0.0486667	0.053				Average	0.0396667	0.0376667
	SD	0.00251661	0.001				SD	0.00152753	0.00152753
490-680		Control	Ceramide					Maximum	Spontaneous
	Average	0.100333	0.114				Average	0.140333	0.094
	SD	0.001	0.0072111				SD	0.00360555	0.00208167

## Sheet: High-PI+Ceramide
490		Control	Ceramide+High-Pi					Maximum	Spontaneous
		0.15	0.212					0.183	0.13
		0.146	0.218					0.181	0.134				Control	Ceramide+High-Pi
		0.149	0.215					0.176	0.131			% Cytotoxicity	15.1079	146.763
	Average	0.148333	0.215				Average	0.18	0.131667				15.1079	146.763
	SD	0.00208167	0.003				SD	0.00360555	0.00208167
													Control	Ceramide+High-Pi
680		Control	Ceramide+High-Pi					Maximum	Spontaneous			LDH	1	9.71429
		0.046	0.052					0.041	0.039
		0.05	0.053					0.04	0.038
		0.046	0.054					0.038	0.036
	Average	0.0473333	0.053				Average	0.0396667	0.0376667
	SD	0.0023094	0.001				SD	0.00152753	0.00152753
490-680		Control	Ceramide+High-Pi					Maximum	Spontaneous
	Average	0.101	0.162				Average	0.140333	0.094
	SD	0.00208167	0.003				SD	0.00360555	0.00208167
