# Supplementary material for: Evogliptin prevents ceramide-induced pyroptosis during calcification via modulation of NLRP3/GSDM-D mediated pathway in Vascular Smooth Muscle Cells
Source: PLoS One. 2025 Dec 3;20(12):e0337200. doi: 10.1371/journal.pone.0337200 (PMC12674538; doi:10.1371/journal.pone.0337200)
Supplement: S1 Data — (ZIP) [file pone.0337200.s002.zip › Fig.4 minimal dataset/Fig.4 RT-PCR.xlsx]

## Sheet: NLRP3
S.No.	Endogenous control	Ct Value	Ct Value Duplicate	Ct Mean		Target Gene	Ct Value	Ct Value Duplicate	Ct Mean		∆Ct	∆∆Ct	Fold Change
1	Control	16.91	16.49	16.7		NLRP3	22.06	21.97	22.015		5.315						S.No.	∆Ct Control	∆Ct Treatment 1	∆Ct Treatment 2	∆Ct Treatment 3
2	Control	16.88	16.37	16.625		NLRP3	22.02	22.12	22.07		5.445						1	5.315	4.735	4.9	4.015
3	Control	17.08	17.04	17.06		NLRP3	21.97	22.07	22.02		4.96						2	5.445	4.55	4.985	4.14
								Average	22.035		5.24						3	4.96	4.35	4.965	4.13
																	SD	0.251048	0.192549	0.044441	0.0694622
																	SE	0.144943	0.111168	0.025658	0.040104
	Treatment 1(High Pi)
1	High Pi	17.19	17.24	17.215		NLRP3	21.94	21.96	21.95		4.735								NLRP3	SD
2	High Pi	17.35	17.32	17.335		NLRP3	21.79	21.98	21.885		4.55							Control	1	0.251048
3	High Pi	17.42	17.41	17.415		NLRP3	21.64	21.89	21.765		4.35							Pi	1.61888	0.192549
								Average	21.8667		4.545	-0.695	1.61888					CER	1.22264	0.044441
																		CER+Pi	2.21146	0.0694622
	Treatment 2(Ceramide)
1	Ceramide	16.47	16.86	16.865		NLRP3	21.71	21.82	21.765		4.9
2	Ceramidei	16.56	16.91	16.735		NLRP3	21.69	21.75	21.72		4.985
3	Ceramide	16.84	16.89	16.865		NLRP3	21.77	21.89	21.83		4.965
								Average	21.7717		4.95	-0.29	1.22264
	Treatment 3(Ceramide+Pi)
1	Ceramide+Pi	17.41	17.44	17.68		NLRP3	21.77	21.62	21.695		4.015
2	Ceramide+Pi	17.65	17.71	17.565		NLRP3	21.66	21.75	21.705		4.14
3	Ceramide+Pi	17.55	17.58	17.565		NLRP3	21.61	21.78	21.695		4.13
								Average			4.095	-1.145	2.21146

## Sheet: IL-18
S.No.	Endogenous control	Ct Value	Ct Value Duplicate	Ct Mean		Target Gene	Ct Value	Ct Value Duplicate	Ct Mean		∆Ct	∆∆Ct	Fold Change
1	Control	16.91	16.89	16.9		IL-18	22.06	21.98	22.02		5.12						S.No.	∆Ct Control	∆Ct Treatment 1	∆Ct Treatment 2	∆Ct Treatment 3
2	Control	16.86	16.77	16.815		IL-18	22.12	22.04	22.08		5.265						1	5.12	4.725	4.735	3.91
3	Control	17.02	17.14	17.08		IL-18	22.08	22.03	22.055		4.975						2	5.265	4.625	4.75	4.13
								Average	22.0517		5.12						3	4.975	4.515	4.64	4.155
																	SD	0.145	0.10504	0.0596518	0.134815
																	SE	0.0837158	0.0606447	0.03444	0.0778353
	Treatment 1(High Pi)
1	High Pi	17.29	17.14	17.215		IL-18	21.92	21.96	21.94		4.725								IL-18	SD
2	High Pi	17.45	17.52	17.485		IL-18	22.19	22.03	22.11		4.625							Control	1	0.145
3	High Pi	17.62	17.31	17.465		IL-18	21.89	22.07	21.98		4.515							Pi	1.41258	0.10504
								Average	22.01		4.62167	-0.498333	1.41258					CER	1.33022	0.0596518
																		CER+Pi	2.07772	0.134815
	Treatment 2(Ceramide)
1	Ceramide	16.67	16.76	16.865		IL-18	21.62	21.58	21.6		4.735
2	Ceramidei	16.66	16.87	16.765		IL-18	21.46	21.57	21.515		4.75
3	Ceramide	16.89	16.84	16.865		IL-18	21.42	21.59	21.505		4.64
								Average	21.54		4.70833	-0.411667	1.33022
	Treatment 3(Ceramide+Pi)
1	Ceramide+Pi	17.41	17.54	17.78		IL-18	21.72	21.66	21.69		3.91
2	Ceramide+Pi	17.75	17.81	17.565		IL-18	21.64	21.75	21.695		4.13
3	Ceramide+Pi	17.45	17.68	17.565		IL-18	21.79	21.65	21.72		4.155
								Average			4.065	-1.055	2.07772

## Sheet: GSDM-D
S.No.	Endogenous control	Ct Value	Ct Value Duplicate	Ct Mean		Target Gene	Ct Value	Ct Value Duplicate	Ct Mean		∆Ct	∆∆Ct	Fold Change
1	Control	16.91	16.49	16.7		GSDM-D	22.16	21.98	22.07		5.37						S.No.	∆Ct Control	∆Ct Treatment 1	∆Ct Treatment 2	∆Ct Treatment 3
2	Control	16.88	16.37	16.625		GSDM-D	21.92	22.14	22.03		5.405						1	5.37	4.675	4.63	3.935
3	Control	17.08	17.04	17.06		GSDM-D	21.93	22.03	21.98		4.92						2	5.405	4.4605	4.925	4.02
								Average	22.0267		5.23167						3	4.92	4.405	4.735	4.14
																	SD	0.270478	0.142589	0.149527	0.102997
																	SE	0.156161	0.0823241	0.0863295	0.0594652
	Treatment 1(High Pi)
1	High Pi	17.19	17.24	17.215		GSDM-D	21.92	21.86	21.89		4.675								GSDM-D	SD
2	High Pi	17.35	17.32	17.335		GSDM-D	21.83	21.761	21.7955		4.4605							Control	1	0.270478
3	High Pi	17.42	17.41	17.415		GSDM-D	21.87	21.77	21.82		4.405							Pi	1.64509	0.142589
								Average	21.8352		4.5135	-0.718167	1.64509					CER	1.38351	0.149527
																		CER+Pi	2.2974	0.102997
	Treatment 2(Ceramide)
1	Ceramide	16.47	16.86	16.865		GSDM-D	21.56	21.43	21.495		4.63
2	Ceramide	16.56	16.91	16.735		GSDM-D	21.68	21.64	21.66		4.925
3	Ceramide	16.84	16.89	16.865		GSDM-D	21.56	21.64	21.6		4.735
								Average	21.585		4.76333	-0.468333	1.38351
	Treatment 3(Ceramide+Pi)
1	Ceramide+Pi	17.41	17.44	17.68		GSDM-D	21.67	21.56	21.615		3.935
2	Ceramide+Pi	17.65	17.71	17.565		GSDM-D	21.66	21.51	21.585		4.02
3	Ceramide+Pi	17.55	17.58	17.565		GSDM-D	21.79	21.62	21.705		4.14
								Average			4.03167	-1.2	2.2974

## Sheet: IL-1B
S.No.	Endogenous control	Ct Value	Ct Value Duplicate	Ct Mean		Target Gene	Ct Value	Ct Value Duplicate	Ct Mean		∆Ct	∆∆Ct	Fold Change
1	Control	16.91	16.89	16.9		IL-1B	22.06	21.98	22.02		5.12						S.No.	∆Ct Control	∆Ct Treatment 1	∆Ct Treatment 2	∆Ct Treatment 3
2	Control	16.86	16.77	16.815		IL-1B	22.12	22.04	22.08		5.265						1	5.12	4.725	4.62	4.115
3	Control	17.02	17.14	17.08		IL-1B	22.08	22.03	22.055		4.975						2	5.265	4.515	4.83	4.28
								Average	22.0517		5.12						3	4.975	4.53	4.72	4.34
																	SD	0.145	0.117154	0.10504	0.116512
																	SE	0.0837158	0.0676387	0.0606447	0.0672681
	Treatment 1(High Pi)
1	High Pi	17.29	17.14	17.215		IL-1B	22.02	21.86	21.94		4.725								IL-1B	SD
2	High Pi	17.45	17.52	17.485		IL-1B	22.09	21.91	22		4.515							Control	1	0.145
3	High Pi	17.62	17.31	17.465		IL-1B	21.92	22.07	21.995		4.53							Pi	1.44393	0.117154
								Average	21.9783		4.59	-0.53	1.44393					CER	1.31646	0.10504
																		CER+Pi	1.83401	0.116512
	Treatment 2(Ceramide)
1	Ceramide	16.67	16.76	16.865		IL-1B	21.53	21.44	21.485		4.62
2	Ceramidei	16.66	16.87	16.765		IL-1B	21.61	21.58	21.595		4.83
3	Ceramide	16.89	16.84	16.865		IL-1B	21.62	21.55	21.585		4.72
								Average	21.555		4.72333	-0.396667	1.31646
	Treatment 3(Ceramide+Pi)
1	Ceramide+Pi	17.41	17.54	17.78		IL-1B	21.83	21.96	21.895		4.115
2	Ceramide+Pi	17.75	17.81	17.565		IL-1B	21.87	21.82	21.845		4.28
3	Ceramide+Pi	17.45	17.68	17.565		IL-1B	21.89	21.92	21.905		4.34
								Average			4.245	-0.875	1.83401
