# Supplementary material for: Evogliptin prevents ceramide-induced pyroptosis during calcification via modulation of NLRP3/GSDM-D mediated pathway in Vascular Smooth Muscle Cells
Source: PLoS One. 2025 Dec 3;20(12):e0337200. doi: 10.1371/journal.pone.0337200 (PMC12674538; doi:10.1371/journal.pone.0337200)
Supplement: S1 Data — (ZIP) [file pone.0337200.s002.zip › Fig.4 minimal dataset/Fig.4 WB Quantification.xlsx]

## Sheet: Ceramide
	GAPDH
	CONTROL	HIGH PI	CERAMIDE	CERAMIDE+PI			NLRP3	0.842207	1.11366	1.04075	1.40397				Control	High Pi	Ceramide	Ceramide+Pi			Control	High Pi	Ceramide	Ceramide+Pi
	31996.5	31991.5	32104.4	29288.9			GSDM-D	0.984491	1.34231	1.22004	1.52673			NLRP3	1	1.32232	1.23574	1.66702		GSDM-D	1	1.39001	1.21778	1.55287
	30916.1	32041.1	33046.3	30456.5										GSDM-D	1	1.36346	1.23926	1.55078
	32070.1	32356.5	31543.5	31098																				Control	Pi	CER	CER+Pi
Average	31660.9	32129.7	32231.4	30281.1																			NLRP3	1	1.32232	1.23574	1.66702
SD	646.049	198	759.395	917.176																			GSDM-D	1	1.36346	1.23926	1.55078
SD FINAL	0.646049	0.198	0.759395	0.917176
	NLRP3
	CONTROL	HIGH PI	CERAMIDE	CERAMIDE+PI
	26821.3	35715.8	33399.4	42385.7																		NLRP3	GSDM-D
	26531.2	35990.9	33587.4	42476.5
	26642.6	35638.5	33647.3	42679.5																	Pi	1.32232	1.36346
Average	26665	35781.7	33544.7	42513.9																	CER	1.23574	1.23926
SD	146.334	185.237	129.341	150.451																	CER+Pi	1.66702	1.55078
SD FINAL	0.146334	0.185237	0.129341	0.150451
	GSDM-D
	CONTROL	HIGH PI	CERAMIDE	CERAMIDE+PI
	30944.1	43275	39103.2	46602.4
	31441.3	42984.1	39243.3	45934.1
	31124.2	43125.1	39624.6	46156.3
Average	31169.9	43128.1	39323.7	46231
SD	251.733	145.468	269.816	340.353
SD FINAL	0.125867	0.0727338	0.134908	0.170177
