# Supplementary material for: Evogliptin prevents ceramide-induced pyroptosis during calcification via modulation of NLRP3/GSDM-D mediated pathway in Vascular Smooth Muscle Cells
Source: PLoS One. 2025 Dec 3;20(12):e0337200. doi: 10.1371/journal.pone.0337200 (PMC12674538; doi:10.1371/journal.pone.0337200)
Supplement: S1 Data — (ZIP) [file pone.0337200.s002.zip › Fig.5 minimal dataset/Fig. 5 ARS Quantification.xlsx]

## Sheet: MCC950
				Control	Pi	Pi+CER	MCC950 + Pi	MCC950+Pi+CER
				0.085	0.182	0.206	0.145	0.157
				0.084	0.171	0.176	0.141	0.164
				0.075	0.188	0.197	0.133	0.133
				0.071	0.181	0.1844	0.127	0.154
				0.077	0.179	0.177	0.139	0.141
			Average	0.0784	0.1802	0.18808	0.137	0.1498
			SD	0.00598331	0.00614003	0.0130664	0.00707107	0.0125579
						Control	Pi	Pi+CER	MCC950 + Pi	MCC950+Pi+CER
						1	2.29847	2.39898	1.74745	1.91071
					SD	0.00598331	0.00614003	0.0130664	0.00707107	0.0125579
