# Supplementary material for: Evogliptin prevents ceramide-induced pyroptosis during calcification via modulation of NLRP3/GSDM-D mediated pathway in Vascular Smooth Muscle Cells
Source: PLoS One. 2025 Dec 3;20(12):e0337200. doi: 10.1371/journal.pone.0337200 (PMC12674538; doi:10.1371/journal.pone.0337200)
Supplement: S1 Data — (ZIP) [file pone.0337200.s002.zip › Fig.5 minimal dataset/Fig.5 RT-PCR.xlsx]

## Sheet: RUNX2
S.No.	Endogenous control	Ct Value	Ct Value Duplicate	Ct Mean		Target Gene	Ct Value	Ct Value Duplicate	Ct Mean		∆Ct	∆∆Ct	Fold Change
1	Control	16.81	16.69	16.75		RUNX2	22.06	21.97	22.015		5.265						S.No.	∆Ct Control	∆Ct Treatment 1	∆Ct Treatment 2	∆Ct Treatment 3	∆Ct Treatment 4	∆Ct Treatment 5
2	Control	16.88	16.75	16.815		RUNX2	22.02	22.12	22.07		5.255						1	5.265	3.975	4.24	3.52	3.77	4.52
3	Control	16.78	16.84	16.81		RUNX2	21.97	22.07	22.02		5.21						2	5.255	3.935	4.2845	3.465	3.84	4.59
								Average	22.035		5.24333						3	5.21	3.97	4.19	3.545	3.84	4.51
																	SD	0.0292973	0.0217945	0.0472767	0.0409268	0.0404145	0.043589
																	SE	0.0169148	0.0125831	0.0272952	0.0236291	0.0233333	0.0251661
	Treatment 1(High Pi)
1	High Pi	16.79	16.84	16.815		RUNX2	20.74	20.84	20.79		3.975								RUNX2	SD
2	High Pi	16.85	16.92	16.885		RUNX2	20.79	20.85	20.82		3.935							Control	1	0.0292973
3	High Pi	16.76	16.87	16.815		RUNX2	20.81	20.76	20.785		3.97							High Pi	2.43401	0.0217945
								Average	20.7983		3.96	-1.28333	2.43401					MCC950+Pi	2.00718	0.0472767
																		Ceramide	1.38032	0.0409268
																		CER+Pi	2.68825	0.0404145
																		MCC950+CER+ Pi	1.62826	0.043589
	Treatment 2(MCC950+Pi)
1	MCC950+Pi	16.74	16.79	16.775		RUNX2	20.96	21.07	21.015		4.24
2	MCC950+Pi	16.69	16.74	16.715		RUNX2	20.879	21.12	20.9995		4.2845
3	MCC950+Pi	16.71	16.84	16.775		RUNX2	21.02	20.91	20.965		4.19
								Average	20.9932		4.23817	-1.00517	2.00718
	Treatment 3(Ceramide)
1	Ceramide	16.77	16.84	16.77		RUNX2	20.36	20.22	20.29		3.52
2	Ceramide	16.69	16.82	16.755		RUNX2	20.29	20.15	20.22		3.465
3	Ceramide	16.75	16.79	16.77		RUNX2	20.34	20.29	20.315		3.545
								Average	20.275		3.51	-0.465	1.38032
	Treatment 4(Ceramide+Pi)
1	Ceramide+Pi	16.41	16.44	16.68		RUNX2	20.34	20.56	20.45		3.77
2	Ceramide+Pi	16.65	16.71	16.565		RUNX2	20.39	20.42	20.405		3.84
3	Ceramide+Pi	16.55	16.58	16.565		RUNX2	20.35	20.46	20.405		3.84
								Average			3.81667	-1.42667	2.68825
	Treatment 5(MCC950+CER+Pi)
1	MCC950+CER+ Pi	16.87	16.82	16.805		NLRP3	21.28	21.37	21.325		4.52
2	MCC950+CER+ Pi	16.69	16.74	16.715		NLRP3	21.39	21.22	21.305		4.59
3	MCC950+CER+ Pi	16.78	16.83	16.805		NLRP3	21.34	21.29	21.315		4.51
								Average			4.54	-0.703333	1.62826

## Sheet: SM22-Alpha
S.No.	Endogenous control	Ct Value	Ct Value Duplicate	Ct Mean		Target Gene	Ct Value	Ct Value Duplicate	Ct Mean		∆Ct	∆∆Ct	Fold Change
1	Control	16.81	16.69	16.75		SM22α	22.06	21.97	22.015		5.265						S.No.	∆Ct Control	∆Ct Treatment 1	∆Ct Treatment 2	∆Ct Treatment 3	∆Ct Treatment 4	∆Ct Treatment 5
2	Control	16.88	16.75	16.815		SM22α	22.02	22.12	22.07		5.255						1	5.265	6.215	5.84	5.76	6.835	6.395
3	Control	16.78	16.84	16.81		SM22α	21.97	22.07	22.02		5.21						2	5.255	6.15	5.97	5.815	6.805	6.63
								Average	22.035		5.24333						3	5.21	6.17	6.015	5.845	6.74	6.495
																	SD	0.0292973	0.0332916	0.0908754	0.0431084	0.0485627	0.117934
																	SE	0.0169148	0.0192209	0.0524669	0.0248886	0.0280377	0.068089
	Treatment 1(High Pi)
1	High Pi	16.79	16.84	16.815		SM22α	23.09	22.97	23.03		6.215								SM22α	SD
2	High Pi	16.85	16.92	16.885		SM22α	22.93	23.14	23.035		6.15							Control	1	0.0292973
3	High Pi	16.76	16.87	16.815		SM22α	22.95	23.02	22.985		6.17							High Pi	0.523042	0.0332916
								Average	23.0167		6.17833	0.935	0.523042					MCC950+Pi	0.616284	0.0908754
																		Ceramide	0.676737	0.0431084
																		CER+Pi	0.34151	0.0485627
																		MCC950+CER+ Pi	0.41658	0.117934
	Treatment 2(MCC950+Pi)
1	MCC950+Pi	16.74	16.79	16.775		SM22α	22.56	22.67	22.615		5.84
2	MCC950+Pi	16.69	16.74	16.715		SM22α	22.63	22.74	22.685		5.97
3	MCC950+Pi	16.71	16.84	16.775		SM22α	22.74	22.84	22.79		6.015
								Average	22.6967		5.94167	0.698333	0.616284
	Treatment 3(Ceramide)
1	Ceramide	16.77	16.84	16.77		SM22α	22.62	22.44	22.53		5.76
2	Ceramide	16.69	16.82	16.755		SM22α	22.49	22.65	22.57		5.815
3	Ceramide	16.75	16.79	16.77		SM22α	22.64	22.59	22.615		5.845
								Average	22.5717		5.80667	0.563333	0.676737
	Treatment 4(Ceramide+Pi)
1	Ceramide+Pi	16.41	16.44	16.68		SM22α	23.48	23.55	23.515		6.835
2	Ceramide+Pi	16.65	16.71	16.565		SM22α	23.32	23.42	23.37		6.805
3	Ceramide+Pi	16.55	16.58	16.565		SM22α	23.22	23.39	23.305		6.74
								Average			6.79333	1.55	0.34151
	Treatment 5(MCC950+CER+Pi)
1	MCC950+CER+ Pi	16.87	16.82	16.805		NLRP3	23.28	23.12	23.2		6.395
2	MCC950+CER+ Pi	16.69	16.74	16.715		NLRP3	23.47	23.22	23.345		6.63
3	MCC950+CER+ Pi	16.78	16.83	16.805		NLRP3	23.34	23.26	23.3		6.495
								Average			6.50667	1.26333	0.41658
