# Supplementary material for: Evogliptin prevents ceramide-induced pyroptosis during calcification via modulation of NLRP3/GSDM-D mediated pathway in Vascular Smooth Muscle Cells
Source: PLoS One. 2025 Dec 3;20(12):e0337200. doi: 10.1371/journal.pone.0337200 (PMC12674538; doi:10.1371/journal.pone.0337200)
Supplement: S1 Data — (ZIP) [file pone.0337200.s002.zip › Fig.5 minimal dataset/Fig.5 WB Quantification.xlsx]

## Sheet: MCC950 Phenotypic genes
	GAPDH																						CONTROL	Pi	MCC950 +Pi	CERAMIDE	CERAMIDE+PI	MCC950+CER+Pi
	CONTROL	Pi	MCC950 +Pi	CER	CER+Pi	MCC950+CER+Pi								SM22α	1.28327	0.805526	0.984219	0.730961	0.598007	0.925093		SM22α	1	0.627715	0.766964	0.569609	0.466004	0.720889
	17922.2	13648.4	21356	17590	16022.3	17834.3								RUNX2	1.18339	1.52017	0.484513	1.44445	1.62818	0.705338		RUNX2	1	1.28459	0.409428	1.22061	1.37586	0.596032
	17956.1	12948.5	21202.1	16968.8	16606.3	17658.2
	17890.3	12594	21007.5	17346	16986.2	17365.1
Average	17922.9	13063.6	21188.5	17301.6	16538.3	17619.2
SD	32.8959	536.55	174.65	312.983	485.564	237.029
SD FINAL	0.0328959	0.53655	0.17465	0.312983	0.485564	0.237029
	SM22α
	CONTROL	Pi	MCC950 +Pi	CER	CER+Pi	MCC950+CER+Pi
	23019	10651.8	20912.8	12501.1	9949.17	16278.5																	CONTROL	Pi	MCC950 +Pi	CERAMIDE	CERAMIDE+PI	MCC950+CER+Pi
	22827.3	10344.8	20730.4	12687.4	9838.63	16193.9																SM22α	1	0.627715	0.766964	0.569609	0.466004	0.720889
	23153.2	10572.6	20919.3	12751.8	9882.17	16425.9																RUNX2	1	1.28459	0.409428	1.22061	1.37586	0.596032
Average	22999.8	10523.1	20854.1	12646.8	9889.99	16299.4
SD	163.804	159.386	107.23	130.233	55.6852	117.386
SD FINAL	0.163804	0.159386	0.10723	0.130233	0.0556852	0.117386
	RUNX2																									SM22α	RUNX2
	CONTROL	Pi	MCC950 +Pi	CER	CER+Pi	MCC950+CER+Pi																			Control	1	1
	21727.4	19655.5	10096.3	24955.4	26929.8	12267.6																			Pi	0.627715	1.28459
	20930.9	19987.9	10197.4	24965.2	26872	12631.9																			MCC950 +Pi	0.766964	0.409428
	20970.9	19933.2	10504.6	25053.4	26979.7	12383																			CER	0.569609	1.22061
Average	21209.7	19858.9	10266.1	24991.3	26927.2	12427.5																			CER+Pi	0.466004	1.37586
SD	448.77	178.232	212.632	53.9556	53.9135	186.171																			MCC950+CER+Pi	0.720889	0.596032
SD FINAL	0.224385	0.0891162	0.106316	0.0269778	0.0269568	0.0930856
																										RUNX2
																									Control	1
																									Pi	1.28459
																									MCC950 +Pi	0.409428
																									CER	1.22061
																									CER+Pi	1.37586
																									MCC950+CER+Pi	0.596032
