# Supplementary material for: Evogliptin prevents ceramide-induced pyroptosis during calcification via modulation of NLRP3/GSDM-D mediated pathway in Vascular Smooth Muscle Cells
Source: PLoS One. 2025 Dec 3;20(12):e0337200. doi: 10.1371/journal.pone.0337200 (PMC12674538; doi:10.1371/journal.pone.0337200)
Supplement: S1 Data — (ZIP) [file pone.0337200.s002.zip › Fig.6 minimal dataset/Fig.6 LDH Assay.xlsx]

## Sheet: High-PI+ceramide+MCC950 
490		Control	HIGH-PI+Ceramide	MCC950 only	MCC950-HIGH-PI+Ceramide				Maximum	Spontaneous
		0.157	0.263	0.169	0.201				0.183	0.13
		0.159	0.267	0.161	0.2				0.181	0.134
		0.16	0.269	0.165	0.201				0.176	0.131				Control	HIGH-PI+Ceramide	MCC950 only	MCC950-HIGH-PI+Ceramide
	Average	0.158667	0.266333	0.165	0.200667			Average	0.18	0.131667			% Cytotoxicity	25.8993	315.827	82.0144	176.978
	SD	0.00152753	0.00305505	0.004	0.00057735			SD	0.00360555	0.00208167				25.8993	315.827	82.0144	176.978
														Control	HIGH-PI+Ceramide	MCC950 only	MCC950-HIGH-PI+Ceramide
680		Control	HIGH-PI+Ceramide	MCC950 only	MCC950-HIGH-PI+Ceramide				Maximum	Spontaneous			LDH	1	12.1944	3.16667	6.83333
		0.051	0.02	0.032	0.025				0.041	0.039
		0.054	0.03	0.033	0.023				0.04	0.038
		0.053	0.028	0.034	0.026				0.038	0.036
	Average	0.0526667	0.026	0.033	0.0246667			Average	0.0396667	0.0376667
	SD	0.00152753	0.0052915	0.001	0.00152753			SD	0.00152753	0.00152753
490-680		Control	HIGH-PI+Ceramide	MCC950 only	MCC950-HIGH-PI+Ceramide				Maximum	Spontaneous
	Average	0.106	0.240333	0.132	0.176			Average	0.140333	0.094
	SD	0.00152753	0.00305505	0.004	0.00057735			SD	0.00360555	0.00208167

## Sheet: High-PI+MCC950
490		Control	HIGH-Pi	MCC950 only	MCC950-HIGH-Pi				Maximum	Spontaneous
		0.149	0.213	0.139	0.179				0.183	0.13
		0.146	0.207	0.141	0.182				0.181	0.134
		0.143	0.209	0.135	0.185				0.176	0.131				Control	HIGH-Pi	MCC950 only	MCC950-HIGH-Pi
	Average	0.146	0.209667	0.138333	0.182			Average	0.18	0.131667			% Cytotoxicity	23.0216	165.468	24.4604	93.5252
	SD	0.003	0.00305505	0.00305505	0.003			SD	0.00360555	0.00208167				23.0216	165.468	24.4604	93.5252
														Control	HIGH-Pi	MCC950 only	MCC950-HIGH-Pi
680		Control	HIGH-Pi	MCC950 only	MCC950-HIGH-Pi				Maximum	Spontaneous			LDH	1	7.1875	1.0625	4.0625
		0.041	0.04	0.032	0.045				0.041	0.039
		0.04	0.039	0.033	0.043				0.04	0.038
		0.043	0.038	0.034	0.046				0.038	0.036
	Average	0.0413333	0.039	0.033	0.0446667			Average	0.0396667	0.0376667
	SD	0.00152753	0.001	0.001	0.00152753			SD	0.00152753	0.00152753
490-680		Control	HIGH-Pi	MCC950 only	MCC950-HIGH-Pi				Maximum	Spontaneous
	Average	0.104667	0.170667	0.105333	0.137333			Average	0.140333	0.094
	SD	0.003	0.00305505	0.00305505	0.003			SD	0.00360555	0.00208167
