# Supplementary material for: Evogliptin prevents ceramide-induced pyroptosis during calcification via modulation of NLRP3/GSDM-D mediated pathway in Vascular Smooth Muscle Cells
Source: PLoS One. 2025 Dec 3;20(12):e0337200. doi: 10.1371/journal.pone.0337200 (PMC12674538; doi:10.1371/journal.pone.0337200)
Supplement: S1 Data — (ZIP) [file pone.0337200.s002.zip › Fig.6 minimal dataset/Fig.6 RT-PCR.xlsx]

## Sheet: GSDM-D
S.No.	Endogenous control	Ct Value	Ct Value Duplicate	Ct Mean		Target Gene	Ct Value	Ct Value Duplicate	Ct Mean		∆Ct	∆∆Ct	Fold Change
1	Control	16.81	16.69	16.75		GSDM-D	22.36	22.27	22.315		5.565						S.No.	∆Ct Control	∆Ct Treatment 1	∆Ct Treatment 2	∆Ct Treatment 3	∆Ct Treatment 4	∆Ct Treatment 5
2	Control	16.88	16.75	16.815		GSDM-D	22.12	22.32	22.22		5.405						1	5.565	4.63	6.02	4.3	4.12	5.835
3	Control	16.78	16.84	16.81		GSDM-D	22.17	22.37	22.27		5.46						2	5.405	4.57	6.045	4.385	4.35	6.005
								Average	22.2683		5.47667						3	5.46	4.485	5.935	4.4	4.375	5.895
																	SD	0.0812917	0.0728583	0.0576628	0.053929	0.140564	0.0862168
																	SE	0.0469338	0.0420648	0.0332916	0.0311359	0.0811549	0.0497773
	Treatment 1(High Pi)
1	High Pi	16.69	16.77	16.73		GSDM-D	21.36	21.36	21.36		4.63								GSDM-D	SD
2	High Pi	16.75	16.82	16.785		GSDM-D	21.29	21.42	21.355		4.57							Control	1	0.0812917
3	High Pi	16.86	16.8	16.83		GSDM-D	21.34	21.29	21.315		4.485							High Pi	1.88557	0.0728583
								Average	21.3433		4.56167	-0.915	1.88557					MCC950+Pi	0.695762	0.0576628
																		Ceramide	1.20442	0.053929
																		CER+Pi	2.28945	0.140564
																		MCC950+CER+ Pi	0.739694	0.0862168
	Treatment 2(MCC950+Pi)
1	MCC950+Pi	16.82	16.76	16.845		GSDM-D	22.82	22.91	22.865		6.02
2	MCC950+Pi	16.79	16.88	16.835		GSDM-D	22.89	22.87	22.88		6.045
3	MCC950+Pi	16.85	16.84	16.845		GSDM-D	22.74	22.82	22.78		5.935
								Average	22.8417		6	0.523333	0.695762
	Treatment 3(Ceramide)
1	Ceramide	16.77	16.84	16.77		GSDM-D	21.02	21.12	21.07		4.3
2	Ceramide	16.69	16.82	16.755		GSDM-D	21.19	21.09	21.14		4.385
3	Ceramide	16.75	16.79	16.77		GSDM-D	21.14	21.2	21.17		4.4
								Average	21.1267		4.36167	-0.268333	1.20442
	Treatment 4(Ceramide+Pi)
1	Ceramide+Pi	17.41	17.44	17.68		GSDM-D	21.79	21.81	21.8		4.12
2	Ceramide+Pi	17.65	17.71	17.565		GSDM-D	21.88	21.95	21.915		4.35
3	Ceramide+Pi	17.55	17.58	17.565		GSDM-D	21.91	21.97	21.94		4.375
								Average			4.28167	-1.195	2.28945
	Treatment 5(MCC950+CER+Pi)
1	MCC950+CER+ Pi	16.87	16.82	16.805		GSDM-D	22.66	22.62	22.64		5.835
2	MCC950+CER+ Pi	16.69	16.74	16.715		GSDM-D	22.79	22.65	22.72		6.005
3	MCC950+CER+ Pi	16.78	16.83	16.805		GSDM-D	22.64	22.76	22.7		5.895
								Average			5.91167	0.435	0.739694

## Sheet: IL-18
S.No.	Endogenous control	Ct Value	Ct Value Duplicate	Ct Mean		Target Gene	Ct Value	Ct Value Duplicate	Ct Mean		∆Ct	∆∆Ct	Fold Change
1	Control	16.81	16.69	16.75		IL-18	22.25	22.37	22.31		5.56						S.No.	∆Ct Control	∆Ct Treatment 1	∆Ct Treatment 2	∆Ct Treatment 3	∆Ct Treatment 4	∆Ct Treatment 5
2	Control	16.88	16.75	16.815		IL-18	22.31	22.22	22.265		5.45						1	5.56	4.75	6.03	4.355	4.135	5.785
3	Control	16.78	16.84	16.81		IL-18	22.33	22.39	22.36		5.55						2	5.45	4.585	5.83	4.39	4.185	5.93
								Average	22.3117		5.52						3	5.55	4.685	5.93	4.42	4.33	5.8
																	SD	0.0608276	0.0831164	0.1	0.032532	0.101283	0.0797392
																	SE	0.0351188	0.0479873	0.057735	0.0187824	0.058476	0.0460374
	Treatment 1(High Pi)
1	High Pi	16.72	16.67	16.695		IL-18	21.36	21.53	21.445		4.75								IL-18	SD
2	High Pi	16.77	16.81	16.79		IL-18	21.43	21.32	21.375		4.585							Control	1	0.0608276
3	High Pi	16.84	16.79	16.815		IL-18	21.45	21.55	21.5		4.685							High Pi	1.79834	0.0831164
								Average	21.44		4.67333	-0.846667	1.79834					MCC950+Pi	0.752623	0.1
																		Ceramide	1.28491	0.032532
																		CER+Pi	2.46798	0.101283
																		MCC950+CER+ Pi	0.801996	0.0797392
	Treatment 2(MCC950+Pi)
1	MCC950+Pi	16.82	16.76	16.845		IL-18	22.85	22.9	22.875		6.03
2	MCC950+Pi	16.79	16.88	16.835		IL-18	22.61	22.72	22.665		5.83
3	MCC950+Pi	16.85	16.84	16.845		IL-18	22.74	22.81	22.775		5.93
								Average	22.7717		5.93	0.41	0.752623
	Treatment 3(Ceramide)
1	Ceramide	16.87	16.74	16.74		IL-18	21.14	21.05	21.095		4.355
2	Ceramide	16.78	16.62	16.7		IL-18	21.01	21.17	21.09		4.39
3	Ceramide	16.71	16.77	16.74		IL-18	21.2	21.12	21.16		4.42
								Average	21.115		4.38833	-0.361667	1.28491
	Treatment 4(Ceramide+Pi)
1	Ceramide+Pi	17.41	17.44	17.68		IL-18	21.86	21.77	21.815		4.135
2	Ceramide+Pi	17.65	17.71	17.565		IL-18	21.79	21.71	21.75		4.185
3	Ceramide+Pi	17.55	17.58	17.565		IL-18	21.92	21.87	21.895		4.33
								Average			4.21667	-1.30333	2.46798
	Treatment 5(MCC950+CER+Pi)
1	MCC950+CER+ Pi	16.87	16.82	16.805		IL-18	22.62	22.56	22.59		5.785
2	MCC950+CER+ Pi	16.69	16.74	16.715		IL-18	22.74	22.55	22.645		5.93
3	MCC950+CER+ Pi	16.78	16.83	16.805		IL-18	22.53	22.68	22.605		5.8
								Average			5.83833	0.318333	0.801996

## Sheet: NLRP3
S.No.	Endogenous control	Ct Value	Ct Value Duplicate	Ct Mean		Target Gene	Ct Value	Ct Value Duplicate	Ct Mean		∆Ct	∆∆Ct	Fold Change
1	Control	16.81	16.69	16.75		NLRP3	22.06	21.97	22.015		5.265						S.No.	∆Ct Control	∆Ct Treatment 1	∆Ct Treatment 2	∆Ct Treatment 3	∆Ct Treatment 4	∆Ct Treatment 5
2	Control	16.88	16.75	16.815		NLRP3	22.02	22.12	22.07		5.255						1	5.265	4.585	6.215	4.12	3.805	5.885
3	Control	16.78	16.84	16.81		NLRP3	21.97	22.07	22.02		5.21						2	5.255	4.22	6.12	4.065	3.79	6.105
								Average	22.035		5.24333						3	5.21	4.2	5.915	4.345	3.685	5.945
																	SD	0.0292973	0.216737	0.153324	0.148352	0.0653835	0.113725
																	SE	0.0169148	0.125133	0.0885218	0.0856511	0.0377492	0.0656591
	Treatment 1(High Pi)
1	High Pi	17.29	17.34	17.315		NLRP3	21.84	21.96	21.9		4.585								NLRP3	SD
2	High Pi	17.45	17.52	17.485		NLRP3	21.79	21.62	21.705		4.22							Control	1	0.0292973
3	High Pi	17.56	17.47	17.515		NLRP3	21.64	21.79	21.715		4.2							High Pi	1.87688	0.216737
								Average	21.7733		4.335	-0.908333	1.87688					MCC950+Pi	0.558644	0.153324
																		Ceramide	1.32715	0.148352
																		CER+Pi	2.79594	0.0653835
																		MCC950+CER+ Pi	0.600818	0.113725
	Treatment 2(MCC950+Pi)
1	MCC950+Pi	16.74	16.79	16.775		NLRP3	23.02	22.96	22.99		6.215
2	MCC950+Pi	16.69	16.74	16.715		NLRP3	22.9	22.77	22.835		6.12
3	MCC950+Pi	16.71	16.84	16.775		NLRP3	22.74	22.64	22.69		5.915
								Average	22.8383		6.08333	0.84	0.558644
	Treatment 3(Ceramide)
1	Ceramide	16.77	16.84	16.77		NLRP3	20.96	20.82	20.89		4.12
2	Ceramide	16.69	16.82	16.755		NLRP3	20.89	20.75	20.82		4.065
3	Ceramide	16.75	16.79	16.77		NLRP3	21.14	21.09	21.115		4.345
								Average	20.9417		4.17667	-0.408333	1.32715
	Treatment 4(Ceramide+Pi)
1	Ceramide+Pi	17.41	17.44	17.68		NLRP3	21.67	21.3	21.485		3.805
2	Ceramide+Pi	17.65	17.71	17.565		NLRP3	21.46	21.25	21.355		3.79
3	Ceramide+Pi	17.55	17.58	17.565		NLRP3	21.32	21.18	21.25		3.685
								Average			3.76	-1.48333	2.79594
	Treatment 5(MCC950+CER+Pi)
1	MCC950+CER+ Pi	16.87	16.82	16.805		NLRP3	22.76	22.62	22.69		5.885
2	MCC950+CER+ Pi	16.69	16.74	16.715		NLRP3	22.89	22.75	22.82		6.105
3	MCC950+CER+ Pi	16.78	16.83	16.805		NLRP3	22.64	22.86	22.75		5.945
								Average			5.97833	0.735	0.600818

## Sheet:  IL-1B
S.No.	Endogenous control	Ct Value	Ct Value Duplicate	Ct Mean		Target Gene	Ct Value	Ct Value Duplicate	Ct Mean		∆Ct	∆∆Ct	Fold Change
1	Control	16.81	16.69	16.75		IL-1β	22.36	22.27	22.315		5.565						S.No.	∆Ct Control	∆Ct Treatment 1	∆Ct Treatment 2	∆Ct Treatment 3	∆Ct Treatment 4	∆Ct Treatment 5
2	Control	16.88	16.75	16.815		IL-1β	22.12	22.32	22.22		5.405						1	5.565	4.59	6	4.065	4.12	6.09
3	Control	16.78	16.84	16.81		IL-1β	22.17	22.37	22.27		5.46						2	5.405	4.595	5.855	4.06	4.255	6.06
								Average	22.2683		5.47667						3	5.46	4.515	5.955	4.09	4.32	5.93
																	SD	0.0812917	0.0448144	0.0742181	0.0160728	0.102021	0.085049
																	SE	0.0469338	0.0258736	0.0428499	0.00927961	0.058902	0.0491031
	Treatment 1(High Pi)
1	High Pi	16.72	16.67	16.695		IL-1β	21.26	21.31	21.285		4.59								IL-1β	SD
2	High Pi	16.77	16.81	16.79		IL-1β	21.33	21.44	21.385		4.595							Control	1	0.0812917
3	High Pi	16.84	16.79	16.815		IL-1β	21.24	21.42	21.33		4.515							High Pi	1.87905	0.0448144
								Average	21.3333		4.56667	-0.91	1.87905					MCC950+Pi	0.726986	0.0742181
																		Ceramide	1.4323	0.0160728
																		CER+Pi	2.37019	0.102021
																		MCC950+CER+ Pi	0.68302	0.085049
	Treatment 2(MCC950+Pi)
1	MCC950+Pi	16.82	16.76	16.845		IL-1β	22.88	22.81	22.845		6
2	MCC950+Pi	16.79	16.88	16.835		IL-1β	22.71	22.67	22.69		5.855
3	MCC950+Pi	16.85	16.84	16.845		IL-1β	22.84	22.76	22.8		5.955
								Average	22.7783		5.93667	0.46	0.726986
	Treatment 3(Ceramide)
1	Ceramide	16.37	16.54	16.64		IL-1β	20.65	20.76	20.705		4.065
2	Ceramide	16.48	16.62	16.55		IL-1β	20.59	20.63	20.61		4.06
3	Ceramide	16.51	16.77	16.64		IL-1β	20.64	20.82	20.73		4.09
								Average	20.6817		4.07167	-0.518333	1.4323
	Treatment 4(Ceramide+Pi)
1	Ceramide+Pi	17.41	17.44	17.68		IL-1β	21.76	21.84	21.8		4.12
2	Ceramide+Pi	17.65	17.71	17.565		IL-1β	21.78	21.86	21.82		4.255
3	Ceramide+Pi	17.55	17.58	17.565		IL-1β	21.87	21.9	21.885		4.32
								Average			4.23167	-1.245	2.37019
	Treatment 5(MCC950+CER+Pi)
1	MCC950+CER+ Pi	16.87	16.82	16.805		IL-1β	22.83	22.96	22.895		6.09
2	MCC950+CER+ Pi	16.69	16.74	16.715		IL-1β	22.7	22.85	22.775		6.06
3	MCC950+CER+ Pi	16.78	16.83	16.805		IL-1β	22.69	22.78	22.735		5.93
								Average			6.02667	0.55	0.68302
