# Supplementary material for: Evogliptin prevents ceramide-induced pyroptosis during calcification via modulation of NLRP3/GSDM-D mediated pathway in Vascular Smooth Muscle Cells
Source: PLoS One. 2025 Dec 3;20(12):e0337200. doi: 10.1371/journal.pone.0337200 (PMC12674538; doi:10.1371/journal.pone.0337200)
Supplement: S1 Data — (ZIP) [file pone.0337200.s002.zip › Fig.6 minimal dataset/Fig.6 WB Quantification.xlsx]

## Sheet: MCC950 Pyroptotic genes
	GAPDH																						CONTROL	HIGH PI	MCC950	CERAMIDE	CERAMIDE+PI	CERAMIDE+Pi+MCC950
	CONTROL	HIGH PI	MCC950	CER	CER+Pi	CER+Pi+MCC950								GSDM-D	1.00755	1.44638	0.461073	1.41753	2.37497	0.339938		GSDM-D	1	1.43554	0.457616	1.4069	1.642	0.737276
	17922.2	13648.4	21356	17590	18022.3	17834.3								NLRP3	0.806216	1.24274	0.462867	1.02012	2.1591	0.33522		NLRP3	1	1.54145	0.574123	1.26532	1.73736	0.724224
	18056.1	12948.5	21202.1	16968.8	18606.3	17658.2
	17890.3	12594	21007.5	17346	18986.2	17365.1
Average	17956.2	13063.6	21188.5	17301.6	18538.3	17619.2
SD	87.9792	536.55	174.65	312.983	485.564	237.029
SD FINAL	0.0879792	0.53655	0.17465	0.312983	0.485564	0.237029
	GSDM-D
	CONTROL	HIGH PI	MCC950	CER	CER+Pi	CER+Pi+MCC950
	17892	18669.6	9976.32	24996.2	44482.4	6076.32																	CONTROL	HIGH PI	MCC950	CERAMIDE	CERAMIDE+PI	CERAMIDE+Pi+MCC950
	17893.3	18827.6	9523.93	24270.5	43910	5993.93																GSDM-D	1	1.43554	0.457616	1.4069	1.642	0.737276
	18490.2	19187.9	9808.1	24309.8	43690.9	5898.1																NLRP3	1	1.54145	0.574123	1.26532	1.73736	0.724224
Average	18091.8	18895	9769.45	24525.5	44027.8	5989.45
SD	344.985	265.645	228.657	408.083	408.673	89.1929
SD FINAL	0.344985	0.265645	0.228657	0.408083	0.408673	0.0891929
	NLRP3																									GSDM-D	NLRP3
	CONTROL	HIGH PI	MCC950	CER	CER+Pi	CER+Pi+MCC950																			Control	1	1
	14065.4	16924.4	9926.23	17430.2	40522.1	6130.23																			Pi	1.43554	1.54145
	14593.4	15046.6	9491.58	17815.5	39976	5705.71																			MCC950	0.457616	0.574123
	14770.9	16733.2	10004.6	17703.4	39579.7	5883																			CER	1.4069	1.26532
Average	14476.6	16234.7	9807.47	17649.7	40025.9	5906.32																			CER+Pi	1.642	1.73736
SD	366.988	1033.4	276.359	198.168	473.168	213.219																			CERAMIDE+Pi+MCC950	0.737276	0.724224
SD FINAL	0.183494	0.516698	0.138179	0.0990841	0.236584	0.10661
