# Supplementary material for: Evogliptin prevents ceramide-induced pyroptosis during calcification via modulation of NLRP3/GSDM-D mediated pathway in Vascular Smooth Muscle Cells
Source: PLoS One. 2025 Dec 3;20(12):e0337200. doi: 10.1371/journal.pone.0337200 (PMC12674538; doi:10.1371/journal.pone.0337200)
Supplement: S1 Data — (ZIP) [file pone.0337200.s002.zip › Fig.7 minimal dataset/Fig. 7 ARS Quantification.xlsx]

## Sheet: DIS ARS
										Control	Pi	Pi+CER	DIS + Pi	DIS+Pi+CER
										0.081	0.186	0.228	0.155	0.177
										0.094	0.213	0.197	0.142	0.164
										0.085	0.188	0.201	0.145	0.153
										0.079	0.193	0.234	0.145	0.164
										0.067	0.19	0.227	0.159	0.146
									Average	0.0812	0.194	0.2174	0.1492	0.1608
									SD	0.00980816	0.0109316	0.0170675	0.00736206	0.0118617
											C	Control	Pi	Pi+CER	DIS + Pi	DIS+Pi+CER
												1	2.38916	2.67734	1.83744	1.9803
											SD	0.00980816	0.0109316	0.0170675	0.00736206	0.0118617
