# Supplementary material for: Evogliptin prevents ceramide-induced pyroptosis during calcification via modulation of NLRP3/GSDM-D mediated pathway in Vascular Smooth Muscle Cells
Source: PLoS One. 2025 Dec 3;20(12):e0337200. doi: 10.1371/journal.pone.0337200 (PMC12674538; doi:10.1371/journal.pone.0337200)
Supplement: S1 Data — (ZIP) [file pone.0337200.s002.zip › Fig.7 minimal dataset/Fig.7 RT-PCR.xlsx]

## Sheet: RUNX2
S.No.	Endogenous control	Ct Value	Ct Value Duplicate	Ct Mean		Target Gene	Ct Value	Ct Value Duplicate	Ct Mean		∆Ct	∆∆Ct	Fold Change
1	Control	16.81	16.69	16.75		RUNX2	22.06	21.97	22.015		5.265						S.No.	∆Ct Control	∆Ct Treatment 1	∆Ct Treatment 2	∆Ct Treatment 3	∆Ct Treatment 4	∆Ct Treatment 5
2	Control	16.88	16.75	16.815		RUNX2	22.02	22.12	22.07		5.255						1	5.265	4.13	4.64	3.435	3.825	4.575
3	Control	16.78	16.84	16.81		RUNX2	21.97	22.07	22.02		5.21						2	5.255	4.04	4.74	3.45	3.945	4.69
								Average	22.035		5.24333						3	5.21	4.075	4.63	3.345	3.985	4.645
																	SD	0.0292973	0.0453689	0.0608276	0.0567891	0.0832666	0.0579511
																	SE	0.0169148	0.0261937	0.0351188	0.0327872	0.048074	0.0334581
	Treatment 1(High Pi)
1	High Pi	16.79	16.84	16.815		RUNX2	20.97	20.92	20.945		4.13								RUNX2	SD
2	High Pi	16.85	16.92	16.885		RUNX2	20.89	20.96	20.925		4.04							Control	1	0.0292973
3	High Pi	16.76	16.87	16.815		RUNX2	20.85	20.93	20.89		4.075							High Pi	2.23716	0.0453689
								Average	20.92		4.08167	-1.16167	2.23716					DIS+Pi	1.48796	0.0608276
																		Ceramide	1.64718	0.0567891
																		CER+Pi	2.50533	0.0832666
																		DIS+CER+ Pi	1.52274	0.0579511
1	Treatment 2(DIS+Pi)	16.74	16.79	16.775		RUNX2	21.46	21.37	21.415		4.64
2	DIS+Pi	16.69	16.74	16.715		RUNX2	21.49	21.42	21.455		4.74
3	DIS+Pi	16.71	16.84	16.775		RUNX2	21.35	21.46	21.405		4.63
	DIS+Pi							Average	21.425		4.67	-0.573333	1.48796
	Treatment 3(Ceramide)
1	Ceramide	16.77	16.84	16.77		RUNX2	20.26	20.15	20.205		3.435
2	Ceramide	16.69	16.82	16.755		RUNX2	20.19	20.22	20.205		3.45
3	Ceramide	16.75	16.79	16.77		RUNX2	20.04	20.19	20.115		3.345
								Average	20.175		3.41	-0.72	1.64718
	Treatment 4(Ceramide+Pi)
1	Ceramide+Pi	16.41	16.44	16.68		RUNX2	20.44	20.57	20.505		3.825
2	Ceramide+Pi	16.65	16.71	16.565		RUNX2	20.49	20.53	20.51		3.945
3	Ceramide+Pi	16.55	16.58	16.565		RUNX2	20.51	20.59	20.55		3.985
								Average			3.91833	-1.325	2.50533
1	Treatment 5(DIS+CER+Pi)	16.87	16.82	16.805		RUNX2	21.34	21.42	21.38		4.575
2	DIS+CER+ Pi	16.69	16.74	16.715		RUNX2	21.49	21.32	21.405		4.69
3	DIS+CER+ Pi	16.78	16.83	16.805		RUNX2	21.54	21.36	21.45		4.645
	DIS+CER+ Pi							Average			4.63667	-0.606667	1.52274

## Sheet: SM22-Alpha
S.No.	Endogenous control	Ct Value	Ct Value Duplicate	Ct Mean		Target Gene	Ct Value	Ct Value Duplicate	Ct Mean		∆Ct	∆∆Ct	Fold Change
1	Control	16.81	16.69	16.75		SM22α	22.06	21.97	22.015		5.265						S.No.	∆Ct Control	∆Ct Treatment 1	∆Ct Treatment 2	∆Ct Treatment 3	∆Ct Treatment 4	∆Ct Treatment 5
2	Control	16.88	16.75	16.815		SM22α	22.02	22.12	22.07		5.255						1	5.265	5.81	5.54	5.96	6.585	6.405
3	Control	16.78	16.84	16.81		SM22α	21.97	22.07	22.02		5.21						2	5.255	5.945	5.64	5.915	6.705	6.48
								Average	22.035		5.24333						3	5.21	5.89	5.63	5.865	6.66	6.28
																	SD	0.0292973	0.0678847	0.0550757	0.0475219	0.0606218	0.101036
																	SE	0.0169148	0.0391933	0.031798	0.0274368	0.035	0.0583333
	Treatment 1(High Pi)
1	High Pi	16.79	16.84	16.815		SM22α	22.57	22.68	22.625		5.81								SM22α	SD
2	High Pi	16.85	16.92	16.885		SM22α	22.74	22.92	22.83		5.945							Control	1	0.0292973
3	High Pi	16.76	16.87	16.815		SM22α	22.65	22.76	22.705		5.89							High Pi	0.642455	0.0678847
								Average	22.72		5.88167	0.638333	0.642455					DIS+Pi	0.779165	0.0550757
																		Ceramide	0.628507	0.0475219
																		CER+Pi	0.377182	0.0606218
																		DIS+CER+ Pi	0.45219	0.101036
	Treatment 2(DIS+Pi)
1	DIS+Pi	16.74	16.79	16.775		SM22α	22.36	22.27	22.315		5.54
2	DIS+Pi	16.69	16.74	16.715		SM22α	22.39	22.32	22.355		5.64
3	DIS+Pi	16.71	16.84	16.775		SM22α	22.46	22.35	22.405		5.63
								Average	22.3583		5.60333	0.36	0.779165
	Treatment 3(Ceramide)
1	Ceramide	16.77	16.84	16.77		SM22α	22.82	22.64	22.73		5.96
2	Ceramide	16.69	16.82	16.755		SM22α	22.59	22.75	22.67		5.915
3	Ceramide	16.75	16.79	16.77		SM22α	22.74	22.53	22.635		5.865
								Average	22.6783		5.91333	0.67	0.628507
	Treatment 4(Ceramide+Pi)
1	Ceramide+Pi	16.41	16.44	16.68		SM22α	23.18	23.35	23.265		6.585
2	Ceramide+Pi	16.65	16.71	16.565		SM22α	23.32	23.22	23.27		6.705
3	Ceramide+Pi	16.55	16.58	16.565		SM22α	23.16	23.29	23.225		6.66
								Average			6.65	1.40667	0.377182
	Treatment 5(DIS+CER+Pi)
1	DIS+CER+ Pi	16.87	16.82	16.805		NLRP3	23.28	23.14	23.21		6.405
2	DIS+CER+ Pi	16.69	16.74	16.715		NLRP3	23.17	23.22	23.195		6.48
3	DIS+CER+ Pi	16.78	16.83	16.805		NLRP3	23.14	23.03	23.085		6.28
								Average			6.38833	1.145	0.45219
