# Supplementary material for: Evogliptin prevents ceramide-induced pyroptosis during calcification via modulation of NLRP3/GSDM-D mediated pathway in Vascular Smooth Muscle Cells
Source: PLoS One. 2025 Dec 3;20(12):e0337200. doi: 10.1371/journal.pone.0337200 (PMC12674538; doi:10.1371/journal.pone.0337200)
Supplement: S1 Data — (ZIP) [file pone.0337200.s002.zip › Fig.8 minimal dataset/Fig.7 & Fig.8 WB Quantification.xlsx]

## Sheet: DIS Pyroptotic genes
	GAPDH																						CONTROL	HIGH PI	DIS	CERAMIDE	CERAMIDE+PI	CER+Pi+DIS
	CONTROL	HIGH PI	DIS	CER	CER+Pi	CER+Pi+DIS								GSDM-D	0.995248	1.50055	0.441513	1.29287	1.82617	0.336811		GSDM-D	1	1.50771	0.443621	1.29904	1.83489	0.338419
	17821.2	12318.4	22155.3	20921.2	18312.3	17934.5								NLRP3	0.822877	1.11115	0.444993	1.03793	0.743318	0.330261		NLRP3	1	1.35032	0.540776	1.26135	0.903315	0.401349
	18053.1	12738.4	22432.1	20753.1	18726.2	17818.4								SM22α	1.55158	0.868984	0.925506	0.865974	0.743318	0.855822		SM22α	1	0.560064	0.596494	0.558125	0.479072	0.551582
	17997.3	12632.1	22767.5	20997.3	18636.2	17595.6								RUNX2	1.12536	1.74436	0.753873	1.37708	1.87775	0.610663		RUNX2	1	1.55005	0.669895	1.22368	1.66857	0.542638
Average	17957.2	12563	22451.6	20890.5	18558.2	17782.8
SD	121.079	218.352	306.563	124.955	217.717	172.205
SD FINAL	0.121079	0.218352	0.306563	0.124955	0.217717	0.172205
	GSDM-D								GSDM-D	NLRP3	SM22α	RUNX2
	CONTROL	HIGH PI	DIS	CER	CER+Pi	CER+Pi+DIS		Control	1	1	1	1
	17891.3	18669.6	9896.45	27096.2	33882.4	6076.32		Pi	1.50771	1.35032	0.560064	1.55005											CONTROL	HIGH PI	DIS	CERAMIDE	CERAMIDE+PI	CER+Pi+DIS
	17933.6	18997.2	9934.35	26980.5	33798	5993.93		DIS	0.443621	0.540776	0.596494	0.669895										GSDM-D	1	1.50771	0.443621	1.29904	1.83489	0.338419
	17790.7	18887.3	9907.25	26949.6	33990.9	5898.1		CER	1.29904	1.26135	0.558125	1.22368										NLRP3	1	1.35032	0.540776	1.26135	0.903315	0.401349
Average	17871.9	18851.3	9912.68	27008.8	33890.4	5989.45		CER+Pi	1.83489	0.903315	0.479072	1.66857										SM22α	1	0.560064	0.596494	0.558125	0.479072	0.551582
SD	73.4251	166.726	19.5259	77.2618	96.705	89.1929		CER+Pi+DIS	0.338419	0.401349	0.551582	0.542638										RUNX2	1	1.55005	0.669895	1.22368	1.66857	0.542638
SD FINAL	0.0734251	0.166726	0.0195259	0.0772618	0.096705	0.0891929
	NLRP3
	CONTROL	HIGH PI	DIS	CER	CER+Pi	CER+Pi+DIS
	14965.4	13922.1	9976.23	21530.2	23024.4	6030.23
	14593.4	13876	9991.58	21815.5	22746.6	5705.71
	14770.9	14079.7	10004.6	21703.4	22933.2	5883
Average	14776.6	13959.3	9990.8	21683	22901.4	5872.98
SD	186.054	106.832	14.2026	143.721	141.617	162.493																SD	CONTROL	HIGH PI	DIS	CERAMIDE	CERAMIDE+PI	CER+Pi+DIS
SD FINAL	0.093027	0.0534159	0.00710128	0.0718607	0.0708086	0.0812467																GSDM-D	0.0734251	0.0571713	0.0195259	0.0772618	0.096705	0.0891929
																						NLRP3	0.093027	0.0534159	0.00710128	0.0718607	0.0708086	0.0812467
																						SM22α	0.0736546	0.0358574	0.0819551	0.0306281	0.0472872	0.0711789
	SM22 α																					RUNX2	0.0675747	0.0522047	0.0722113	0.0965609	0.0743326	0.094119
	CONTROL	HIGH PI	DIS	CERAMIDE	CERAMIDE+PI	CER+Pi+DIS
	27892	10996	20967.2	18087	13699	15256.8
	27992	10856	20667.1	18186	13787	15376.9
	27702	10899	20703	17999	13898	15023.2
Average	27862	10917	20779.1	18090.7	13794.7	15219
SD	147.309	71.7147	163.91	93.5539	99.7213	179.838
SD FINAL	0.0736546	0.0358574	0.0819551	0.046777	0.0498606	0.0899189
	RUNX2
	CONTROL	HIGH PI	DIS	CERAMIDE	CERAMIDE+PI	CER+Pi+DIS
	20187	21969	16938.9	28876	34869	10861.5
	20154	21865	16847.8	28690	34765	10952.3
	20284	21909	16990.4	28738	34909	10764.1
Average	20208.3	21914.3	16925.7	28768	34847.7	10859.3
SD	67.5747	52.2047	72.2113	96.5609	74.3326	94.119
SD FINAL	0.0675747	0.0522047	0.0722113	0.0965609	0.0743326	0.094119
