# Supplementary material for: Evogliptin prevents ceramide-induced pyroptosis during calcification via modulation of NLRP3/GSDM-D mediated pathway in Vascular Smooth Muscle Cells
Source: PLoS One. 2025 Dec 3;20(12):e0337200. doi: 10.1371/journal.pone.0337200 (PMC12674538; doi:10.1371/journal.pone.0337200)
Supplement: S1 Data — (ZIP) [file pone.0337200.s002.zip › Fig.8 minimal dataset/Fig.8 LDH Assay.xlsx]

## Sheet: High-PI+ceramide+Disulfirum
490		Control	HIGH-PI+Ceramide	Disulfirum only	Disulfirum-HIGH-PI+Ceramide				Maximum	Spontaneous
		0.151	0.273	0.169	0.229				0.183	0.13
		0.145	0.297	0.161	0.222				0.181	0.134
		0.146	0.289	0.165	0.225				0.176	0.131				Control	HIGH-PI+Ceramide	Disulfirum only	Disulfirum-HIGH-PI+Ceramide
	Average	0.147333	0.286333	0.165	0.225333			Average	0.18	0.131667			% Cytotoxicity	25.8993	358.993	82.0144	230.216
	SD	0.00321455	0.0122202	0.004	0.00351188			SD	0.00360555	0.00208167				25.8993	358.993	82.0144	230.216
														Control	HIGH-PI+Ceramide	Disulfirum only	Disulfirum-HIGH-PI+Ceramide
680		Control	HIGH-PI+Ceramide	Disulfirum only	Disulfirum-HIGH-PI+Ceramide				Maximum	Spontaneous			LDH	1	13.8611	3.16667	8.88889
		0.041	0.02	0.032	0.025				0.041	0.039
		0.04	0.03	0.033	0.023				0.04	0.038
		0.043	0.028	0.034	0.026				0.038	0.036
	Average	0.0413333	0.026	0.033	0.0246667			Average	0.0396667	0.0376667
	SD	0.00152753	0.0052915	0.001	0.00152753			SD	0.00152753	0.00152753
490-680		Control	HIGH-PI+Ceramide	Disulfirum only	Disulfirum-HIGH-PI+Ceramide				Maximum	Spontaneous
	Average	0.106	0.260333	0.132	0.200667			Average	0.140333	0.094
	SD	0.00321455	0.0122202	0.004	0.00351188			SD	0.00360555	0.00208167

## Sheet: High-PI+Disulfirum
490		Control	HIGH-Pi	Disulfirum only	Disulfirum-HIGH-Pi				Maximum	Spontaneous
		0.145	0.203	0.159	0.191				0.183	0.13
		0.144	0.207	0.155	0.192				0.181	0.134
		0.148	0.212	0.151	0.195				0.176	0.131				Control	HIGH-Pi	Disulfirum only	Disulfirum-HIGH-Pi
	Average	0.145667	0.207333	0.155	0.192667			Average	0.18	0.131667			% Cytotoxicity	22.3022	160.432	34.5324	116.547
	SD	0.00208167	0.00450925	0.004	0.00208167			SD	0.00360555	0.00208167				22.3022	160.432	34.5324	116.547
														Control	HIGH-Pi	Disulfirum only	Disulfirum-HIGH-Pi
680		Control	HIGH-Pi	Disulfirum only	Disulfirum-HIGH-Pi				Maximum	Spontaneous			LDH	1	7.19355	1.54839	5.22581
		0.041	0.04	0.048	0.045				0.041	0.039
		0.04	0.039	0.043	0.043				0.04	0.038
		0.043	0.038	0.044	0.046				0.038	0.036
	Average	0.0413333	0.039	0.045	0.0446667			Average	0.0396667	0.0376667
	SD	0.00152753	0.001	0.00264575	0.00152753			SD	0.00152753	0.00152753
490-680		Control	HIGH-Pi	Disulfirum only	Disulfirum-HIGH-Pi				Maximum	Spontaneous
	Average	0.104333	0.168333	0.11	0.148			Average	0.140333	0.094
	SD	0.00208167	0.00450925	0.004	0.00208167			SD	0.00360555	0.00208167
