# Supplementary material for: Evogliptin prevents ceramide-induced pyroptosis during calcification via modulation of NLRP3/GSDM-D mediated pathway in Vascular Smooth Muscle Cells
Source: PLoS One. 2025 Dec 3;20(12):e0337200. doi: 10.1371/journal.pone.0337200 (PMC12674538; doi:10.1371/journal.pone.0337200)
Supplement: S1 Data — (ZIP) [file pone.0337200.s002.zip › Fig.8 minimal dataset/Fig.8 RT-PCR.xlsx]

## Sheet: GSDM-D
S.No.	Endogenous control	Ct Value	Ct Value Duplicate	Ct Mean		Target Gene	Ct Value	Ct Value Duplicate	Ct Mean		∆Ct	∆∆Ct	Fold Change
1	Control	16.81	16.69	16.75		GSDM-D	22.36	22.27	22.315		5.565						S.No.	∆Ct Control	∆Ct Treatment 1	∆Ct Treatment 2	∆Ct Treatment 3	∆Ct Treatment 4	∆Ct Treatment 5
2	Control	16.88	16.75	16.815		GSDM-D	22.12	22.32	22.22		5.405						1	5.565	4.63	6.02	4.3	4.12	5.835
3	Control	16.78	16.84	16.81		GSDM-D	22.17	22.37	22.27		5.46						2	5.405	4.57	6.045	4.385	4.35	6.005
								Average	22.2683		5.47667						3	5.46	4.485	5.935	4.4	4.375	5.895
																	SD	0.0812917	0.0728583	0.0576628	0.053929	0.140564	0.0862168
																	SE	0.0469338	0.0420648	0.0332916	0.0311359	0.0811549	0.0497773
	Treatment 1 (Pi)
1	Pi	16.69	16.77	16.73		GSDM-D	21.36	21.36	21.36		4.63								GSDM-D	SD
2	Pi	16.75	16.82	16.785		GSDM-D	21.29	21.42	21.355		4.57							Control	1	0.0812917
3	Pi	16.86	16.8	16.83		GSDM-D	21.34	21.29	21.315		4.485							Pi	1.88557	0.0728583
								Average	21.3433		4.56167	-0.915	1.88557					DIS+Pi	0.695762	0.0576628
																		CER+Pi	1.20442	0.053929
																		CER+Pi	2.28945	0.140564
																		DIS+CER+ Pi	0.739694	0.0862168
	Treatment 2(DIS+Pi)
1	DIS+Pi	16.82	16.76	16.845		GSDM-D	22.82	22.91	22.865		6.02
2	DIS+Pi	16.79	16.88	16.835		GSDM-D	22.89	22.87	22.88		6.045
3	DIS+Pi	16.85	16.84	16.845		GSDM-D	22.74	22.82	22.78		5.935
								Average	22.8417		6	0.523333	0.695762
	Treatment 3(Ceramide)
1	Ceramide	16.77	16.84	16.77		GSDM-D	21.02	21.12	21.07		4.3
2	Ceramide	16.69	16.82	16.755		GSDM-D	21.19	21.09	21.14		4.385
3	Ceramide	16.75	16.79	16.77		GSDM-D	21.14	21.2	21.17		4.4
								Average	21.1267		4.36167	-0.268333	1.20442
	Treatment 4(Ceramide+Pi)
1	Ceramide+Pi	17.41	17.44	17.68		GSDM-D	21.79	21.81	21.8		4.12
2	Ceramide+Pi	17.65	17.71	17.565		GSDM-D	21.88	21.95	21.915		4.35
3	Ceramide+Pi	17.55	17.58	17.565		GSDM-D	21.91	21.97	21.94		4.375
								Average			4.28167	-1.195	2.28945
	Treatment 5(DIS+CER+Pi)
1	DIS+CER+ Pi	16.87	16.82	16.805		GSDM-D	22.66	22.62	22.64		5.835
2	DIS+CER+ Pi	16.69	16.74	16.715		GSDM-D	22.79	22.65	22.72		6.005
3	DIS+CER+ Pi	16.78	16.83	16.805		GSDM-D	22.64	22.76	22.7		5.895
								Average			5.91167	0.435	0.739694

## Sheet: NLRP3
S.No.	Endogenous control	Ct Value	Ct Value Duplicate	Ct Mean		Target Gene	Ct Value	Ct Value Duplicate	Ct Mean		∆Ct	∆∆Ct	Fold Change
1	Control	16.79	16.71	16.75		NLRP3	22.06	21.97	22.015		5.265						S.No.	∆Ct Control	∆Ct Treatment 1	∆Ct Treatment 2	∆Ct Treatment 3	∆Ct Treatment 4	∆Ct Treatment 5
2	Control	16.94	16.85	16.895		NLRP3	22.02	22.12	22.07		5.175						1	5.265	4.695	5.885	4.185	4.065	5.73
3	Control	16.88	16.96	16.92		NLRP3	21.97	22.07	22.02		5.1						2	5.175	4.42	5.955	4.24	4.24	5.575
								Average	22.035		5.18						3	5.1	4.35	5.945	4.305	4.13	5.43
																	SD	0.0826136	0.182369	0.0378594	0.0600694	0.088459	0.150028
																	SE	0.047697	0.105291	0.0218581	0.0346811	0.0510718	0.0866186
	Treatment 1(High Pi)
1	High Pi	17.19	17.22	17.205		NLRP3	21.84	21.96	21.9		4.695								NLRP3	SD
2	High Pi	17.25	17.32	17.285		NLRP3	21.79	21.62	21.705		4.42							Control	1	0.0826136
3	High Pi	17.31	17.42	17.365		NLRP3	21.64	21.79	21.715		4.35							Pi	1.61515	0.182369
								Average	21.7733		4.48833	-0.691667	1.61515					DIS+Pi	0.595291	0.150028
																		CER	1.36762	0.0600694
																		CER+Pi	2.04911	0.088459
																		DIS+CER+ Pi	0.758734	0.0378594
	Treatment 2(DIS+Pi)
1	DIS+Pi	16.87	16.82	16.805		NLRP3	22.76	22.62	22.69		5.885
2	DIS+Pi	16.69	16.74	16.715		NLRP3	22.59	22.75	22.67		5.955
3	DIS+Pi	16.78	16.83	16.805		NLRP3	22.64	22.86	22.75		5.945
								Average			5.92833	0.748333	0.595291
	Treatment 3(Ceramide)
1	Ceramide	17.7	17.84	17.77		NLRP3	22.06	21.85	21.955		4.185
2	Ceramide	17.9	17.82	17.86		NLRP3	22.19	22.01	22.1		4.24
3	Ceramide	17.75	17.79	17.77		NLRP3	22.04	22.11	22.075		4.305
								Average	22.0433		4.24333	-0.451667	1.36762
	Treatment 4(Ceramide+Pi)
1	Ceramide+Pi	17.41	17.44	17.68		NLRP3	21.67	21.82	21.745		4.065
2	Ceramide+Pi	17.65	17.71	17.565		NLRP3	21.86	21.75	21.805		4.24
3	Ceramide+Pi	17.55	17.58	17.565		NLRP3	21.61	21.78	21.695		4.13
								Average			4.145	-1.035	2.04911
	Treatment 5(DIS+CER+Pi)
1	DIS+CER+ Pi	17.24	17.16	17.26		NLRP3	23.02	22.96	22.99		5.73
2	DIS+CER+ Pi	17.19	17.33	17.26		NLRP3	22.9	22.77	22.835		5.575
3	DIS+CER+ Pi	17.31	17.21	17.26		NLRP3	22.74	22.64	22.69		5.43
								Average	22.8383		5.57833	0.398333	0.758734

## Sheet: IL-1B
S.No.	Endogenous control	Ct Value	Ct Value Duplicate	Ct Mean		Target Gene	Ct Value	Ct Value Duplicate	Ct Mean		∆Ct	∆∆Ct	Fold Change
1	Control	16.81	16.69	16.75		IL-1β	22.36	22.27	22.315		5.565						S.No.	∆Ct Control	∆Ct Treatment 1	∆Ct Treatment 2	∆Ct Treatment 3	∆Ct Treatment 4	∆Ct Treatment 5
2	Control	16.88	16.75	16.815		IL-1β	22.12	22.32	22.22		5.405						1	5.565	4.58	6.12	4.305	4.33	6.285
3	Control	16.78	16.84	16.81		IL-1β	22.17	22.37	22.27		5.46						2	5.405	4.57	6.3085	4.37	4.35	6.405
								Average	22.2683		5.47667						3	5.46	4.42	6.335	4.31	4.425	6.295
																	SD	0.0812917	0.0896289	0.117232	0.0361709	0.0500833	0.0665833
																	SE	0.0469338	0.0517472	0.0676837	0.0208833	0.0289156	0.0384419
	Treatment 1 (Pi)
1	Pi	16.69	16.77	16.73		IL-1β	21.36	21.26	21.31		4.58								IL-1β	SD
2	Pi	16.75	16.82	16.785		IL-1β	21.29	21.42	21.355		4.57							Control	1	0.0812917
3	Pi	16.86	16.8	16.83		IL-1β	21.31	21.19	21.25		4.42							Pi	1.93634	0.0896289
								Average	21.305		4.52333	-0.953333	1.93634					DIS+Pi	0.583242	0.117232
																		CER+Pi	1.19058	0.0361709
																		CER+Pi	2.15596	0.0500833
																		DIS+CER+ Pi	0.554144	0.0665833
	Treatment 2(DIS+Pi)
1	DIS+Pi	16.82	16.76	16.845		IL-1β	23.02	22.91	22.965		6.12
2	DIS+Pi	16.79	16.88	16.835		IL-1β	23.19	23.097	23.1435		6.3085
3	DIS+Pi	16.85	16.84	16.845		IL-1β	23.24	23.12	23.18		6.335
								Average	23.0962		6.2545	0.777833	0.583242
	Treatment 3(Ceramide)
1	Ceramide	16.77	16.84	16.77		IL-1β	21.04	21.11	21.075		4.305
2	Ceramide	16.69	16.82	16.755		IL-1β	21.16	21.09	21.125		4.37
3	Ceramide	16.75	16.79	16.77		IL-1β	21.14	21.02	21.08		4.31
								Average	21.0933		4.32833	-0.251667	1.19058
	Treatment 4(Ceramide+Pi)
1	Ceramide+Pi	17.41	17.44	17.68		IL-1β	21.94	22.08	22.01		4.33
2	Ceramide+Pi	17.65	17.71	17.565		IL-1β	21.88	21.95	21.915		4.35
3	Ceramide+Pi	17.55	17.58	17.565		IL-1β	21.91	22.07	21.99		4.425
								Average			4.36833	-1.10833	2.15596
	Treatment 5(DIS+CER+Pi)
1	DIS+CER+ Pi	16.87	16.82	16.805		IL-1β	23.16	23.02	23.09		6.285
2	DIS+CER+ Pi	16.69	16.74	16.715		IL-1β	23.09	23.15	23.12		6.405
3	DIS+CER+ Pi	16.78	16.83	16.805		IL-1β	23.14	23.06	23.1		6.295
								Average			6.32833	0.851667	0.554144

## Sheet: IL-18
S.No.	Endogenous control	Ct Value	Ct Value Duplicate	Ct Mean		Target Gene	Ct Value	Ct Value Duplicate	Ct Mean		∆Ct	∆∆Ct	Fold Change
1	Control	16.81	16.69	16.75		IL-18	22.36	22.27	22.315		5.565						S.No.	∆Ct Control	∆Ct Treatment 1	∆Ct Treatment 2	∆Ct Treatment 3	∆Ct Treatment 4	∆Ct Treatment 5
2	Control	16.88	16.75	16.815		IL-18	22.12	22.32	22.22		5.405						1	5.565	4.63	6.17	4.4	4.285	6.115
3	Control	16.78	16.84	16.81		IL-18	22.17	22.37	22.27		5.46						2	5.405	4.57	6.365	4.385	4.35	6.155
								Average	22.2683		5.47667						3	5.46	4.485	6.205	4.4	4.425	6.095
																	SD	0.0812917	0.0728583	0.103963	0.00866025	0.0700595	0.0305505
																	SE	0.0469338	0.0420648	0.0600231	0.005	0.0404489	0.0176383
	Treatment 1 (Pi)
1	Pi	16.69	16.77	16.73		IL-18	21.36	21.36	21.36		4.63								IL-18	SD
2	Pi	16.75	16.82	16.785		IL-18	21.29	21.42	21.355		4.57							Control	1	0.0812917
3	Pi	16.86	16.8	16.83		IL-18	21.34	21.29	21.315		4.485							Pi	1.88557	0.0728583
								Average	21.3433		4.56167	-0.915	1.88557					DIS+Pi	0.586417	0.103963
																		CER+Pi	1.17691	0.00866025
																		CER+Pi	2.1785	0.0700595
																		DIS+CER+ Pi	0.639493	0.0305505
	Treatment 2(DIS+Pi)
1	DIS+Pi	16.82	16.76	16.845		IL-18	23.12	22.91	23.015		6.17
2	DIS+Pi	16.79	16.88	16.835		IL-18	23.23	23.17	23.2		6.365
3	DIS+Pi	16.85	16.84	16.845		IL-18	23.14	22.96	23.05		6.205
								Average	23.0883		6.24667	0.77	0.586417
	Treatment 3(Ceramide)
1	Ceramide	16.77	16.84	16.77		IL-18	21.22	21.12	21.17		4.4
2	Ceramide	16.69	16.82	16.755		IL-18	21.19	21.09	21.14		4.385
3	Ceramide	16.75	16.79	16.77		IL-18	21.14	21.2	21.17		4.4
								Average	21.16		4.395	-0.235	1.17691
	Treatment 4(Ceramide+Pi)
1	Ceramide+Pi	17.41	17.44	17.68		IL-18	22.09	21.84	21.965		4.285
2	Ceramide+Pi	17.65	17.71	17.565		IL-18	21.88	21.95	21.915		4.35
3	Ceramide+Pi	17.55	17.58	17.565		IL-18	21.91	22.07	21.99		4.425
								Average			4.35333	-1.12333	2.1785
	Treatment 5(DIS+CER+Pi)
1	DIS+CER+ Pi	16.87	16.82	16.805		IL-18	22.86	22.98	22.92		6.115
2	DIS+CER+ Pi	16.69	16.74	16.715		IL-18	22.79	22.95	22.87		6.155
3	DIS+CER+ Pi	16.78	16.83	16.805		IL-18	22.94	22.86	22.9		6.095
								Average			6.12167	0.645	0.639493
