# Supplementary material for: Evogliptin prevents ceramide-induced pyroptosis during calcification via modulation of NLRP3/GSDM-D mediated pathway in Vascular Smooth Muscle Cells
Source: PLoS One. 2025 Dec 3;20(12):e0337200. doi: 10.1371/journal.pone.0337200 (PMC12674538; doi:10.1371/journal.pone.0337200)
Supplement: S1 Data — (ZIP) [file pone.0337200.s002.zip › Fig.9 minimal dataset/Fig.9 SMase Assay.xlsx]

## Sheet: SM jan 2025
				S	S'	Average
		S1	0.078 U/ml	0.25	0.26	0.255
		S2	0.156 U/ml	0.32	0.333	0.3265
		S3	0.313 U/ml	0.45	0.44	0.445
		S4	0.625 U/ml	0.54	0.67	0.605
		S5	1.25 U/ml	0.67	0.65	0.66
		S6	2.5 U/ml	0.78	0.84	0.81
		S7	5.0 U/ml	0.87	0.91	0.89
			Control	Pi	SM	SM+EVO	SM+GW4869
			0.323	0.698	0.996	0.385	0.435
			0.316	0.781	0.987	0.438	0.428
			0.2867	0.691	0.972	0.457	0.427
			0.293	0.753	1.089	0.495	0.345
		Average	0.304675	0.73075	1.011	0.44375	0.40875
		SD	0.0175449	0.0434847	0.0529339	0.0457775	0.0426488
		SMase	1.59089	5.45376	7.99456	2.85177	2.53445
				SMase activity
			Control	1.59089
			Pi	5.45376
			SM	7.99456
			SM+EVO	2.85177
			SM+GW4869	2.53445

## Sheet: Sheet1
	SMase activity
Control	1.59089
Pi	5.45376
SM	7.99456
SM+EVO	2.85177
SM+GW4869	2.53445
			Control	Pi	SM	SM+EVO	SM+GW4869
		SMase activity	1.59089	5.45376	7.99456	2.85177	2.53445

## Sheet: Specific Activity
	SMase activity	R1	R2	SD	Protein conc.	Specific activity
Control	1.59089	1.587	1.588	0.00201923	3.5	0.45454
Pi	5.45376	5.462	5.457	0.00415007	4.2	1.29851
SM	7.99456	7.987	7.953	0.0221375	4.2	1.90347
SM+EVO	2.85177	2.8431	2.852	0.00507275	3.2	0.891177
SM+GW4869	2.53445	2.5213	2.5312	0.00685011	3.2	0.792016
			Control	Pi	SM	SM+EVO	SM+GW4869
		SMase activity	1.59089	5.45376	7.99456	2.85177	2.53445
		Specific activity	0.45454	1.29851	1.90347	0.891177	0.792016
		SD	0.00201923	0.00415007	0.0221375	0.00507275	0.00685011
